# Supplementary material for: Identification of a novel gene signature of lung adenocarcinoma based on epidermal growth factor receptor-tyrosine kinase inhibitor resistance
Source: Front Oncol. 2022 Dec 1;12:1008283. doi: 10.3389/fonc.2022.1008283 (PMC9751970; doi:10.3389/fonc.2022.1008283)
Supplement: Supplementary file 1 [file DataSheet_1.zip]

Archive with 10 entries (9 files):
- Supplementary_Material/
- Supplementary_Material/Supplementary Table 1.xlsx
- Supplementary_Material/Supplementary Table 11.xlsx
- Supplementary_Material/Supplementary Table 12.xlsx
- Supplementary_Material/Supplementary Table 2.xlsx
- Supplementary_Material/Supplementary Table 3.xlsx
- Supplementary_Material/Supplementary Table 6.xlsx
- Supplementary_Material/Supplementary Table 7.xlsx
- Supplementary_Material/Supplementary Table 9.xlsx
- Supplementary_Material/Supplementary_Material.docx
