# Supplementary material for: Identification of a novel gene signature of lung adenocarcinoma based on epidermal growth factor receptor-tyrosine kinase inhibitor resistance
Source: Front Oncol. 2022 Dec 1;12:1008283. doi: 10.3389/fonc.2022.1008283 (PMC9751970; doi:10.3389/fonc.2022.1008283)
Supplement: Supplementary file 1 [file DataSheet_1.zip › Supplementary_Material/Supplementary Table 1.xlsx]

## Sheet: Sheet1
A total of 217 EGFR-TKIs resistance-related genes were identified by the differential expression analysis
Gefitinib resistance-related genes（n=80）	Erlotinib resistance-related genes（n=137）	Gefitinib & erlotinib resistance-related genes（n=211）
ABCG2	ABCA13	ABCA13
ACOX2	ABP1	ABCG2
AGR2	ACY3	ABP1
ALPP	AP1M2	ACOX2
AOX1	ARHGAP22	ACY3
ARHGAP22	ARMCX2	AGR2
ARMCX1	AXL	ALPP
ASS1	BDNF	AOX1
BEX2	BHLHE41	AP1M2
C15orf48	C10orf81	ARHGAP22
C4orf19	C13orf15	ARMCX1
CADPS2	C17orf72	ARMCX2
CDKN1A	C19orf81	ASS1
CEACAM6	C6orf105	AXL
CLGN	CEACAM3	BDNF
COL4A6	CEACAM6	BEX2
CTH	CEACAM7	BHLHE41
CTSO	CKB	C10orf81
CTSS	CKMT1A	C13orf15
CXCL1	CLIC3	C15orf48
CXCL6	COL2A1	C17orf72
CXCL8	CORO1A	C19orf81
DDIT4	CRYM	C4orf19
DENND2A	CSF2	C6orf105
DEPDC1B	CYTIP	CADPS2
EPDR1	DNAJC22	CDKN1A
FAM133A	DOCK10	CEACAM3
FGFBP1	DOCK4	CEACAM6
GBP2	DUSP13	CEACAM7
HCP5	ENPP5	CKB
HEG1	FAM174B	CKMT1A
HIST1H1C	FAR2	CLGN
HIST1H4H	FBLN2	CLIC3
HLA-B	FDFT1	COL2A1
HPDL	FGD3	COL4A6
HRASLS	FLJ45248	CORO1A
IFI16	FMO5	CRYM
IGFBP7	FOXA2	CSF2
INA	GALNT5	CTH
INHBB	GSTA4	CTSO
KAT2B	HABP2	CTSS
KHDC1L	HPN	CXCL1
LCK	HRASLS	CXCL6
LINC00294	IFI27	CXCL8
LINC00973	IGF1	CYTIP
LOC100287525	IL1RAPL1	DDIT4
LOC100996740	INHBB	DENND2A
LOC101927609	ITGB2	DEPDC1B
LOC254057	ITPRIP	DNAJC22
LY6D	KAL1	DOCK10
MALL	KCNK6	DOCK4
MGMT	KLHDC9	DUSP13
MPP1	KLK7	ENPP5
NLRC5	KLK8	EPDR1
NRIP3	KRT4	FAM133A
NUAK1	KRT6A	FAM174B
PDP1	KRT6C	FAR2
PLAC8	KRT86	FBLN2
PLAT	LIX1L	FDFT1
PSMB8-AS1	LOC100288092	FGD3
PSMB9	LOC100506253	FGFBP1
PTPRR	LOC100507144	FLJ45248
PTX3	LOC283050	FMO5
RLN2	LOC645638	FOXA2
RNF182	LOX	GALNT5
S100P	LPAR3	GBP2
SCAMP1-AS1	LPCAT1	GSTA4
SNAI2	LPXN	HABP2
SOX7	LUM	HCP5
SPANXB1	MAGEH1	HEG1
TGFBR3	MARK1	HIST1H1C
TMEM45B	MFSD4	HIST1H4H
TMPRSS11E	MIR205HG	HLA-B
TNFRSF1B	MUC1	HPDL
TNFSF10	NAPSA	HPN
TNFSF15	NDNF	HRASLS
TSPAN33	NKX2-1-AS1	IFI16
WFDC21P	NMNAT2	IFI27
WWC3	NOSTRIN	IGF1
ZCCHC24	NPTX2	IGFBP7
	PTX3	IL1RAPL1
	TMPRSS11E	INA
	ODZ2	INHBB
	PAQR5	ITGB2
	PCDH7	ITPRIP
	PHACTR3	KAL1
	PLA2G10	KAT2B
	PLEKHB1	KCNK6
	PLEKHG1	KHDC1L
	PRINS	KLHDC9
	PROC	KLK7
	PRODH	KLK8
	PRUNE2	KRT4
	PXK	KRT6A
	PYGO1	KRT6C
	RARRES3	KRT86
	RRAD	LCK
	SATB2	LINC00294
	SBK1	LINC00973
	SDPR	LIX1L
	SEMA3D	LOC100287525
	SEMA5B	LOC100288092
	SERPINB7	LOC100506253
	SESN3	LOC100507144
	SLC16A9	LOC100996740
	SLC8A2	LOC101927609
	SLCO2A1	LOC254057
	SNTB1	LOC283050
	SORT1	LOC645638
	SOX4	LOX
	SPINK2	LPAR3
	SPTB	LPCAT1
	ST14	LPXN
	ST6GALNAC1	LUM
	SYTL2	LY6D
	TDRD9	MAGEH1
	TMEM158	MALL
	TNFRSF11B	MARK1
	TP53I3	MFSD4
	UCN2	MGMT
	VANGL2	MIR205HG
	VNN1	MPP1
	VSTM2L	MUC1
	VTCN1	NAPSA
	XLOC_000044	NDNF
	XLOC_001243	NKX2-1-AS1
	XLOC_001537	NLRC5
	XLOC_005937	NMNAT2
	XLOC_010881	NOSTRIN
	XLOC_011769	NPTX2
	XLOC_014368	NRIP3
	XLOC_l2_001134	NUAK1
	XLOC_l2_009301	ODZ2
	XLOC_l2_011910	PAQR5
	ZBED2	PCDH7
	ZEB1	PDP1
	ZEB2	PHACTR3
		PLA2G10
		PLAC8
		PLAT
		PLEKHB1
		PLEKHG1
		PRINS
		PROC
		PRODH
		PRUNE2
		PSMB8-AS1
		PSMB9
		PTPRR
		PTX3
		PXK
		PYGO1
		RARRES3
		RLN2
		RNF182
		RRAD
		S100P
		SATB2
		SBK1
		SCAMP1-AS1
		SDPR
		SEMA3D
		SEMA5B
		SERPINB7
		SESN3
		SLC16A9
		SLC8A2
		SLCO2A1
		SNAI2
		SNTB1
		SORT1
		SOX4
		SOX7
		SPANXB1
		SPINK2
		SPTB
		ST14
		ST6GALNAC1
		SYTL2
		TDRD9
		TGFBR3
		TMEM158
		TMEM45B
		TMPRSS11E
		TNFRSF11B
		TNFRSF1B
		TNFSF10
		TNFSF15
		TP53I3
		TSPAN33
		UCN2
		VANGL2
		VNN1
		VSTM2L
		VTCN1
		WFDC21P
		WWC3
		XLOC_000044
		XLOC_001243
		XLOC_001537
		XLOC_005937
		XLOC_010881
		XLOC_011769
		XLOC_014368
		XLOC_l2_001134
		XLOC_l2_009301
		XLOC_l2_011910
		ZBED2
		ZCCHC24
		ZEB1
		ZEB2
