# Supplementary material for: Identification of a novel gene signature of lung adenocarcinoma based on epidermal growth factor receptor-tyrosine kinase inhibitor resistance
Source: Front Oncol. 2022 Dec 1;12:1008283. doi: 10.3389/fonc.2022.1008283 (PMC9751970; doi:10.3389/fonc.2022.1008283)
Supplement: Supplementary file 1 [file DataSheet_1.zip › Supplementary_Material/Supplementary Table 11.xlsx]

## Sheet: Sheet1
The correlation analysis between immune cells through CIBERSORT
ID	B cells naive	B cells memory	Plasma cells	T cells CD8	T cells CD4 memory resting	T cells CD4 memory activated	T cells follicular helper	T cells regulatory (Tregs)	T cells gamma delta	NK cells resting	NK cells activated	Monocytes	Macrophages M0	Macrophages M1	Macrophages M2	Dendritic cells resting	Dendritic cells activated	Mast cells resting	Mast cells activated	Eosinophils	Neutrophils	risk
TCGA-55-6986	0.116165	0	0.0659594	0.0728505	0.18797	0	0.0277529	0.0228394	0	0	0.0249741	0.0108889	0.0466592	0.0275575	0.194859	0.12216	0.00528783	0.060185	0	0	0.0138913	low
TCGA-35-4123	0.0225617	0	0.0224368	0.333068	0.0649608	0.0839578	0.0607447	0.0147287	0	0	0.00503983	0.0091811	0.128865	0.0424211	0.159168	0.0283953	0	0.0171875	0.00571916	0.001564	0	low
TCGA-L9-A50W	0.103483	0	0.12204	0.0260468	0.198378	0	0.0316041	0.028792	0	0	0.0373849	0.00672511	0.0371091	0.0619645	0.0418863	0.1948	0	0.107382	0	0	0.00240462	low
TCGA-55-A48Z	0.0707742	0	0.212388	0.0714709	0.111726	0.00639905	0.0142232	0.0527166	0	0.0126265	0	0	0.204389	0.0620458	0.134874	0.0270662	0	0.0193013	0	0	0	low
TCGA-86-6851	0.00459724	0.00790632	0.110557	0.120766	0.189704	0.0576867	0.0608549	0.027492	0.02561	0.020936	0.0147052	0	0.112874	0.0843684	0.104178	0.00974783	0	0.0479063	0	0	0.00010964	low
TCGA-NJ-A4YF	0.193741	0	0.0713313	0.0655626	0.0904822	0	0.046502	0.0319432	0	0.0157143	0	0	0.305374	0.0373101	0.110798	0	0	0	0.0238675	0	0.00737284	low
TCGA-55-A4DF	0.0915774	0	0.0422029	0.086408	0.140658	0.0439708	0.0412192	0.0334012	0	0.00965398	0	0	0.241754	0.156093	0.0766173	0	0	0.0364442	0	0	0	low
TCGA-78-8648	0.073636	0	0.117053	0.110745	0.0899918	0.0169788	0.0328301	0.0156724	0	0	0.0187402	0	0.333078	0.0282771	0.109434	0.00309767	0	0.0468203	0	0	0.00364567	low
TCGA-67-3770	0.0749044	0	0.0101674	0.063353	0.251602	0.0186457	0.0238073	0	0.046711	3.61e-05	0	0	0.0677178	0.0624166	0.205967	0.0276052	0.0484449	0.0749074	0	0	0.0237141	low
TCGA-67-6216	0.0804183	0	0.0705498	0.0893688	0.121867	0.0129024	0.0194838	0.0427621	0	0	0.0430626	0.0773513	0.0100252	0.0275915	0.09523	0.193974	0.0166067	0.0968387	0	0	0.0019677	low
TCGA-69-7974	0.0672275	0	0.0260052	0.0909192	0.170073	0.0449235	0.0246147	0	0	0	0.0349332	0.0254433	0.100895	0.0437469	0.194266	0.0957395	0.0149961	0.0586029	0	0	0.00761411	low
TCGA-93-A4JQ	0.146567	0.0683869	0.021674	0.0392447	0.267413	0.0260898	0.0558196	0.0450991	0	0	0.0154642	0	0.155668	0.0857016	0.0445731	0.0202144	0	0.0050316	0	0	0.00305213	low
TCGA-55-8207	0.0842069	0	0.0175616	0.0751247	0.180718	0.00189573	0.0116813	0.0120828	0	0.00159176	0.00315031	0.0497403	0.119285	0.0137498	0.18672	0.125897	0.0221714	0.084796	0	0	0.00962778	low
TCGA-86-8280	0.0540676	0	0.0617202	0.0480064	0.252421	0.00839457	0.068519	0.0470659	0	0.000245207	0.00090718	0.0102645	0.144242	0.0693444	0.0950774	0.0921994	0.00591004	0.0408872	0	0	0.000728394	low
TCGA-50-8460	0.0141772	0.0116465	0.184675	0.0855409	0.157665	0.00723432	0.0305728	0.0502641	0	0	0.0251709	0.0796612	0.0241501	0.000435936	0.0589469	0.104735	0.0645327	0.100592	0	0	0	low
TCGA-NJ-A55A	0.13443	0.0308809	0.0368447	0.0883227	0.234069	0.010474	0.0641061	0.0255127	0	0	0.0232288	0.0027793	0.0330912	0.0537332	0.0536452	0.112933	0.0114607	0.0827275	0	0	0.00176051	low
TCGA-55-8097	0.104053	0	0.0758439	0.0688056	0.240622	0.00849565	0.0261539	0.0405852	0	0	0.0164302	0.0142651	0.0177519	0.0244072	0.144557	0.119953	0.0151876	0.0828885	0	0	0	low
TCGA-44-6147	0.180434	0.00459838	0.0953306	0.025589	0.269937	0.021589	0	0.014834	0.0124915	0	0.00045425	0	0.130968	0.0457581	0.100234	0	0.034049	0.051369	0	0.0113187	0.00104495	low
TCGA-55-A490	0.0769065	0	0.123889	0.0882854	0.1328	0.00656546	0	0.0653187	0	0	0	0	0.270962	0.0256792	0.100351	0.0671001	0	0	0.0314666	0	0.0106763	low
TCGA-MP-A4TK	0.0213519	0.0378845	0.0576894	0.0379252	0.159884	0.038412	0.00717971	0.0165906	0	0.00660672	0	0	0.327673	0.0405617	0.127445	0.0653055	0.00381304	0.0516776	0	0	0	low
TCGA-50-5942	0.0938817	0	0.223693	0.101214	0.243394	0	0.0244587	0.0120758	0	0	0.00397904	0.0213115	0	0.0422201	0.0608957	0.0694061	0.006705	0.0967651	0	0	0	low
TCGA-69-8453	0.0356139	0.00149809	0	0.0932417	0.124235	0.0107264	0.0366163	0.0173532	0	0	0.0065263	0.00594755	0.315741	0.0691715	0.190648	0.046794	0	0.040765	0	0	0.00512239	low
TCGA-55-6543	0.137795	0	0.0660529	0.0496101	0.139153	0	0.0112627	0.0128646	0	0	0.0193394	0.0225554	0.139752	0.0320053	0.24143	0.0129772	0	0.0810643	0	0	0.0341386	low
TCGA-38-4632	0.0381547	0	0.0183053	0.0826193	0.170068	0.0889615	0.0190702	0.0110622	0	0.00971309	0	0.0114382	0.00338414	0.0560611	0.1656	0.197502	0.0223281	0.0710078	0	0.00598956	0.0287351	low
TCGA-55-6980	0.12954	0	0.0192877	0.0841449	0.228307	0	0.0210748	0.058614	0	0	0.0598829	0.0499493	0.025054	0.0285752	0.0653516	0.146656	0.0457832	0.0337217	0	0.00274178	0.00131668	low
TCGA-91-8497	0.122613	0	0.255658	0.0885219	0.123443	0.00342064	0.0419676	0.0418794	0	0	0.0178109	0.0121286	0.0275146	0.010633	0.0849225	0.107243	0.00700201	0.0477693	0	0	0.00747222	low
TCGA-86-7953	0.0767458	0	0.0376445	0.0601622	0.278176	0.0450474	0.0325477	0.012235	0	0	0.0326217	0.0472599	0.118541	0.0293102	0.13876	0.0329316	0.0330393	0.00800313	0	0	0.0169747	low
TCGA-55-8616	0.267964	0	0.0197039	0.126665	0.273065	0.00412446	0	0.0364341	0	0	0	0.0146051	0.0465209	0.0304359	0.127081	0	0.0113161	0.035346	0	0	0.00673811	low
TCGA-99-AA5R	0.087568	0.032697	0.0623175	0.113683	0.311476	0	0.012506	0	0	0	0.061555	0.00716173	0.134143	0.0441164	0.071613	0.0248916	0	0.0331494	0	0	0.00312264	low
TCGA-69-A59K	0.0422492	0	0.131332	0.144395	0.116037	0.120277	0.00505466	0	0	0.0241245	0	0.00316992	0.075472	0.0939578	0.132392	0.0861378	0	0.0242427	0	0	0.00115843	low
TCGA-69-8254	0.026796	0.0114893	0.11518	0.0973864	0.259428	0.0187946	0.0229986	0.019578	0.0122483	0	0	0.0017369	0.0436859	0.103347	0.115847	0.0733216	0.00687366	0.0390778	0	0	0.0322112	low
TCGA-J2-A4AE	0.265798	0	0.152532	0.0823048	0.174438	0.0173801	0.0286194	0	0.00557049	0	0.00837621	0.0038835	0.0181311	0.0498717	0.0912113	0.0110476	0.0253223	0.0651077	0	0	0.000405772	low
TCGA-93-A4JN	0.061021	0.0534301	0.088411	0.048071	0.171548	0.00754984	0.0346205	0.0599355	0	0.00431217	0.00742752	0.00500418	0.137866	0.035189	0.159818	0.0201486	0.0147331	0.0807318	0	0	0.0101834	low
TCGA-50-5049	0.0616806	0	0.163601	0.181556	0.11009	0.0357366	0.0325336	0.0188137	0	0	0	0.0168267	0.124485	0.073155	0.152722	0.0162865	0	0.00486637	0	0.0076474	0	low
TCGA-49-4510	0.17791	0	0.287744	0.0801911	0.0843538	0	0.0347634	0	0	0	0.0495679	0.00799221	0.00230075	0.00439084	0.151614	0.01692	0.0232662	0.0763097	0	0	0.00267648	low
TCGA-MP-A5C7	0.0556035	0	0.0784475	0.047653	0.289188	0	0.0340529	0	0	0	0.0515988	0.0123456	0.0403461	0.0599599	0.1577	0.078324	0.0349357	0.0598446	0	0	0	low
TCGA-69-7765	0.0989134	0	0.19332	0.0768904	0.147064	0.0454592	0	0	0	0.0381958	0	0.00313599	0.0761752	0.0635464	0.0447955	0.15111	0.0311954	0.028138	0	0	0.00206107	low
TCGA-55-7281	0.0510191	0	0.0237711	0.0711508	0.164943	0.025204	0.0243357	0.0229604	0	0	0.00948488	0.0659881	0.107521	0.0714257	0.0612477	0.215185	0.0325246	0.0531128	0	0	0.000126394	low
TCGA-50-6597	0.00592677	0.0419125	0.103956	0.0888055	0.238692	0.000264621	0.0318242	0.0996809	0.0206373	0	0.0282157	0	0.029402	0.0887081	0.0516567	0.0986649	0.0294148	0.042238	0	0	0	low
TCGA-MP-A4SW	0.148015	0	0.209901	0.0545164	0.136241	0.0180701	0.0225431	0.037926	0	0.0259628	0.00607717	0.00253123	0.118366	0.014771	0.160428	0	0.019689	0.0236677	0	0	0.00129388	low
TCGA-55-6972	0.0853362	0	0.144683	0.212736	0.126436	0	0.03805	0	0	0.0262608	0.0442409	0.0147632	0.00716631	0.037802	0.157174	0.0101829	0.0502188	0.0344611	0	0.010488	0	low
TCGA-44-2659	0.0914948	0	0.14469	0.153303	0.223133	0.00590627	0.0283855	0.0394406	0	0	0.0271397	0.0126174	0.010093	0.0642824	0.0860711	0.0237063	0	0.0846399	0	0	0.00509781	low
TCGA-55-6983	0.0912323	0.0802587	0.0321824	0.128646	0.216328	0.00960102	0.0333907	0.0334674	0	0	0.0190648	0	0.176144	0.0225704	0.0790748	0.0440197	0.00719597	0.0222813	0	0	0.00454206	low
TCGA-97-A4M0	0.0348977	0	0.0192586	0.122707	0.273676	0.0196432	0.0278	0.051193	0	0	0.0255876	0.040687	0.00137462	0.0714363	0.0966425	0.112292	0.0264737	0.0706759	0	0	0.00565535	low
TCGA-86-A4P8	0.0656811	0	0.00755242	0.106847	0.316928	0.0081492	0	0	0	0.0106126	0.0232026	0.0178027	0.122401	0.0411545	0.180402	0.00927989	0	0.0871114	0	0	0.00287466	low
TCGA-55-8085	0.116809	0	0.0871191	0.139666	0.0857155	0.0682323	0.0520486	0.056538	0	0	0.0174453	0.0261994	0.142349	0.0752041	0.0692388	0.0223263	0.0239033	0.0109827	0	0	0.00622297	low
TCGA-50-5935	0.0494557	0	0.0549695	0.0660493	0.276314	0.013682	0.0133848	0.0596433	0	0	0.00410429	0.0194842	0.110921	0.0303976	0.0703156	0.11006	0.0816483	0.039335	0	0	0.000235548	low
TCGA-73-4662	0.081941	0	0.17724	0.101937	0.214879	0.0187005	0.019023	0.0162499	0.0130675	0	0	0.0169062	0.0736939	0.0137275	0.108794	0.0690769	0.048438	0.021641	0	0	0.00468639	low
TCGA-62-8399	0.136945	0	0.106184	0.111323	0.148657	0.0220159	0.0185324	0	0	0.00599859	0.0213095	0.0464918	0.0498112	0.0543197	0.109919	0.0113445	0.0590816	0.0781765	0	0.00329026	0.0166	low
TCGA-44-2657	0.0963798	0.0104661	0.182375	0.20072	0.104599	0.0495424	0.0481321	0.040264	0	0	0	0.00636898	0.0388362	0.0506137	0.0977545	0.0303258	0.00639158	0.0340247	0	0	0.00320673	low
TCGA-64-1676	0.0804078	0	0.084109	0.109971	0.0902557	0.0555377	0.00941612	0.0117592	0.00288489	0	0.0171393	0.0631689	0.114961	0.0454168	0.180475	0.0905408	0	0.0431863	0	0	0.000769717	low
TCGA-91-8496	0.0108644	0.00389846	0	0.0967086	0.106973	0.0039792	0	0.00856707	0	0	0.0253347	0.0508798	0.117483	0.0137381	0.238307	0.111915	0	0.155185	0	0.0137413	0.0424261	low
TCGA-55-8096	0.00265765	0.0328176	0.0570464	0.03907	0.098418	0.0211233	0	0.0370352	0	0.0214691	0	0.00326458	0.349859	0.0375355	0.219498	0.0208236	0	0.0531785	0	0	0.00620294	low
TCGA-67-6215	0.00381999	0.0303733	0	0.0608649	0.161087	0.00931457	0	0.0134248	0	0.0230954	0	0.0319425	0.106049	0.00326489	0.217318	0.151584	0.029697	0.151616	0	0	0.00654739	low
TCGA-53-A4EZ	0.137869	0	0.0432581	0.118918	0.20368	0.0420952	0.0598347	0.000403763	0	0	0.00592626	0.0161829	0.0629934	0.0567909	0.0974464	0.109927	0	0.0366198	0	0	0.0080543	low
TCGA-91-6840	0.204702	0	0.0768172	0.137655	0.125999	0.00134371	0.0318731	0.0275694	0	0	0.0257358	0	0.144658	0.0940859	0.0774682	0	0	0.0520921	0	0	0	low
TCGA-44-2665	0.00223001	0	0.00638128	0.0170534	0.239516	0.0141425	0	0	0	0.00574495	0	0.00603207	0.236893	0.00873579	0.21543	0.135694	0.0532451	0.0567143	0	0	0.0021877	low
TCGA-44-A479	0.0571538	0	0.170232	0.130766	0.233518	0.0499759	0.0296569	0.0211556	0	0.00449277	0	0	0.0692915	0.0871186	0.102726	0.0153296	0	0.0255211	0	0	0.00306084	low
TCGA-86-7701	0.120244	0	0.23076	0.0803109	0.244568	0.0508253	0.0290513	0.0288738	0	0.0129742	0	0	0.0538204	0.0455527	0.0490066	0.025039	0.0128099	0.0157193	0	0	0.000444559	low
TCGA-05-4397	0.0990946	0	0.0451266	0.0523407	0.0714016	0.0278861	0.0204715	0.0326092	0	0.0182195	0	0.000953837	0.0823668	0.122191	0.246734	0.0180619	0.0883959	0.0531932	0	0	0.0209535	low
TCGA-53-7626	0.125326	0	0.0930249	0.1159	0.264451	0	0.052874	0	0	0.00325965	0	0.024889	0.0653231	0.0591608	0.112393	0.021924	0.00766217	0.0231564	0.0163425	0	0.014313	low
TCGA-95-7944	0.00960941	0	0.00511447	0.288542	0	0.149002	0.0288242	0.00804206	0	0.0677184	0.0663961	0.00189336	0.105945	0.128689	0.0884353	0.00522561	0.0109014	0.0356622	0	0	0	low
TCGA-55-8301	0.022995	0.00894227	0.153359	0.0937039	0.133828	0.0498316	0.0303068	0.0240518	0.00414207	0.0116412	0.00627026	0	0.146213	0.174917	0.0593156	0.023411	0	0.0570711	0	0	0	low
TCGA-91-6835	0.0348875	0.0420363	0	0.142442	0.19162	0.0402362	0.0260863	0.0403931	0	0	0	0	0.233948	0.0762967	0.115681	0.0315936	0	0.0247786	0	0	0	low
TCGA-55-7725	0.0907405	0	0.000955528	0.0789592	0.259188	0.0528114	0.0507502	0	0.0139011	0.0196532	0	0.000384257	0.0889468	0.110241	0.096465	0.048264	0.0153468	0.0708589	0	0	0.00253352	low
TCGA-55-8506	0.00958352	0.00137067	0.0238305	0.0791426	0.145117	0.0168302	0.0128379	0.0113647	0	0.0154292	0	0	0.271386	0.0584559	0.24073	0.0172051	0.00100305	0.049263	0.0389637	0	0.00748726	low
TCGA-44-5645	0.0960474	0	0.0265285	0.0175046	0.278974	0.0195039	0.0116429	0.0175312	0	0	0.0139322	0.0334387	0.0632781	0.022296	0.127007	0.155486	0.030987	0.0748674	0	0.0103484	0.000626749	low
TCGA-67-4679	0.07002	0	0.00730581	0.0796972	0.209947	0.00586504	0.00927576	0	0	0	0.0239356	0.0924744	0	0.0243135	0.0667435	0.227118	0.0120993	0.157661	0	0.00398088	0.00956316	low
TCGA-55-8619	0.058117	0.0305308	0.0496641	0.163601	0.119623	0.00324028	0.0452192	0.0308919	0	0	0.0248578	0.00815249	0.112487	0.0369244	0.206078	0.0171356	0.00417746	0.0564939	0	0	0.0328057	low
TCGA-97-7938	0.131165	0	0.0482259	0.138604	0.1501	0.0268095	0.0250188	0	0	0	0.00996602	0	0.125464	0.0526636	0.0929009	0.0887741	0.0100221	0.0709192	0	0.0134801	0.0158858	low
TCGA-73-7498	0.0362821	0	0.141836	0.04924	0.309263	0.0107845	0	0.0482745	0	0	0.0157525	0.0486118	0.0174354	0.0300819	0.153132	0.0419106	0.0179007	0.0794954	0	0	0	low
TCGA-95-A4VN	0.0443417	0	0.00325165	0.151472	0.150514	0.0961938	0.0406492	0.00145075	0	0.0191178	0.0166004	0.00427515	0.111382	0.0946168	0.192709	0.0425728	0.00556229	0.0181024	0	0	0.00718908	low
TCGA-55-7914	0.0560512	0	0.290195	0.14145	0.1509	0.030255	0.0206426	0.0343563	0	0.00623167	0	0	0.0585726	0.094914	0.0741854	0.00709254	0	0.0351534	0	0	0	low
TCGA-97-A4M3	0.129524	0	0.0976697	0.0577937	0.207793	0	0.0748517	0.0243929	0	0	0.0487241	0.0463273	0.0406882	0.0223293	0.149591	0.0348944	0.0251128	0.0327972	0.00424576	0	0.00326376	low
TCGA-67-3773	0.0803234	0	0.0650678	0.0753051	0.17443	0.0134343	0.0431138	0.0116922	0	0	0.0290241	0.00161264	0	0.0840368	0.145107	0.157097	0	0.117569	0	0	0.00218721	low
TCGA-38-4630	0.0965155	0	0.0276704	0.133724	0.222017	0.00903551	0.00136606	0	0	0.0139651	0	0	0.230141	0.0953759	0.147989	0.0119089	0	0	0.0102911	0	0	low
TCGA-38-A44F	0.0164071	0.0834674	0.0278685	0.082615	0.207862	0.00222137	0.0451067	0.0597998	0	0	0.0307885	0.0145544	0.0581771	0.106154	0.098005	0.0812804	0.00801085	0.0732977	0	0	0.00438356	low
TCGA-50-5055	0.122514	0.0417682	0.117932	0.149014	0.0865065	0.0248786	0.0344024	0.0606758	0.00590928	0	0	0	0.136558	0.0425943	0.0750401	0.0609908	0.00729213	0.0339237	0	0	0	low
TCGA-4B-A93V	0.105738	0	0.221504	0.0812067	0.055455	0.0739405	0.0165182	0.0344809	0	0	0.0368756	0	0.280059	0.0289682	0.0417772	0	0	0.0234759	0	0	0	low
TCGA-67-6217	0.0413764	0.00730704	0.088774	0.155457	0.221505	0.0355025	0.0112605	0.0326278	0	0.000429147	0.00206426	0.0149912	0.017437	0.0635886	0.0595794	0.16428	0.0219357	0.0530018	0	0	0.00888268	low
TCGA-49-4512	0.0774843	0	0.0235219	0.00543288	0.154872	0	0.0118915	0.0392175	0	0	0.000413149	0.0328014	0.130589	0.012967	0.312779	0.0793826	0.044274	0.0743742	0	0	0	low
TCGA-64-5774	0.183933	0	0.22345	0.0763409	0.175933	0	0.0292503	0.0476882	0	0	0.0359516	0	0.123418	0.000834163	0.0845238	0	0.00839911	0	0	0	0.0102769	low
TCGA-97-8177	0.0512183	0	0.0452044	0.066139	0.119116	0	0.0502131	0.0328433	0	0	0.0331694	0.0213856	0.0899978	0.0133249	0.174594	0.209561	0.0311676	0.0343515	0.0157262	0	0.011988	low
TCGA-78-8640	0.0595994	0	0.0544109	0.138844	0.132269	0.0316946	0.0844748	0.00674272	0	0.0211151	0.0152526	0.00720576	0.217557	0.0908268	0.107311	0.00668451	0	0.0260126	0	0	0	low
TCGA-95-7947	0.166704	0	0.0865776	0.0960688	0.184867	0.00971108	0.0217717	0.0241125	0	0	0.0109696	0	0.112169	0.118181	0.0965624	0.0113348	0.00268939	0.0545456	0	0	0.00373563	low
TCGA-44-6777	0.0433172	0	0.121976	0.0456235	0.109004	0.0103565	0.00864442	0.0170131	0	0	0.0140963	0.0225985	0.159588	0.0398612	0.224136	0.0823394	0.00379338	0.0811969	0	0	0.0164551	low
TCGA-55-7816	0.0233874	0	0.00475977	0.114989	0.0988994	0.0369886	0	0.00151752	0.00145033	0	4.12e-05	0.134214	0.00250468	0.119649	0.382751	0.0212311	0	0.0555993	0	0	0.00201789	low
TCGA-86-8359	0.161117	0	0.0641971	0.274466	0.124546	0.0360524	0.0682592	0.0726287	0	0	0.0250359	0	0.0921398	0.0269576	0.0263515	0	0.000763491	0	0	0	0.0274854	low
TCGA-NJ-A7XG	0.0680736	0	0.0619552	0.0343248	0.275452	0	0.0162671	0.031345	0	0	0.0733767	0.00689967	0	0.00913173	0.0935545	0.102062	0.094523	0.133034	0	0	0	low
TCGA-64-5815	0.0881049	0	0.0668018	0.0413723	0.170355	0.0131162	0.0168815	0.0351957	0	0	0.00749819	0	0.244828	0.00444629	0.153717	0.059034	0.0529348	0.0330316	0	0	0.0126816	low
TCGA-86-8056	0.156876	0	0.00292898	0.0654671	0.189408	0.00470165	0.00473548	0.0163745	0	0	0.0357429	0.031154	0.086976	0.0479098	0.143886	0.0689601	0.0131558	0.115451	0	0.00807545	0.00819751	low
TCGA-91-6848	0.0672617	0	0.0938783	0.0902374	0.246999	0.0480051	0	0	0	0.00636032	0.00728809	0.00505113	0.162701	0.107216	0.12019	0.0179763	0	0.0203659	0	0	0.0064702	low
TCGA-44-7659	0.113297	0	0.128442	0.076115	0.205598	0	0.0197249	0.0392359	0	0	0.0272533	0.0126689	0.0559706	0.0285167	0.119719	0.0502177	0.0532859	0.0663543	0	0	0.00360152	low
TCGA-78-7147	0.0879281	0	0.0254565	0.135741	0.141758	0.00942942	0.0214891	0.0261537	0	0	0.0332003	0.0112127	0.0458974	0.162834	0.134273	0.0544142	0.0155895	0.0946222	0	0	0	low
TCGA-86-A456	0.0812442	0	0.0121456	0.0506175	0.183879	0.00288604	0.0391841	0.000494536	0	0	0.00595069	0	0.178642	0.068802	0.303509	0	0.0445166	0.00104662	0.0237355	0	0.00334642	low
TCGA-55-8511	0.111648	0	0.129742	0.118691	0.204695	0	0.0317907	0.0412708	0	0	0.0247997	0.0064411	0.0847198	0.0995892	0.0964568	0.0296885	0	0.0158552	0	0	0.00461149	low
TCGA-97-7941	0.180978	0	0.0198739	0.0704402	0.180532	0	0.029882	0.0525709	0	0	0.0312616	0.0133964	0.0281644	0.0428838	0.148302	0.122074	0	0.0796415	0	0	0	low
TCGA-62-8397	0.0579715	0	0.0285209	0.038138	0.155004	0.00589822	0	0.0132544	0	0	0.0499256	0.0884771	0	0	0.175233	0.160822	0.0241536	0.202601	0	0	0	low
TCGA-44-3398	0	0.0456734	0.0102911	0.0589257	0.182299	0.00783955	0	0	0	0	0.0156692	0.0239469	0.0342897	0.0275654	0.0698846	0.364033	0.0337652	0.0878719	0	0.0264685	0.0114765	low
TCGA-55-1592	0.0983805	0	0.0946085	0.0512979	0.124648	0.00918454	0.00417178	0.00954149	0	0.0257564	0	0.0506448	0.222881	0.0451235	0.117608	0.0860823	0	0.0526589	0	0.00261683	0.00479498	low
TCGA-91-A4BD	0.00998395	0	0.0560414	0.0273223	0.141655	0	0.0359592	0.0255265	0	0	0.0246056	0.157911	0.049208	0.016305	0.212801	0.036525	0.0402738	0.165882	0	0	0	low
TCGA-78-7149	0.187723	0	0.231102	0.103846	0.171645	0	0.0174788	0.0100501	0	0	0.0224515	0	0.0525248	0.0683167	0.053137	0	0	0.0731585	0	0	0.00856731	low
TCGA-05-4249	0.0042693	0.0443099	0.0326158	0.033631	0.116941	0	0.0396187	0.0315703	0	0	0.00267885	0.0122551	0.00189241	0.0386978	0.116317	0.353502	0.00877426	0.1367	0	0	0.0262267	low
TCGA-55-6987	0.0561932	0	0.126054	0.218515	0.0382312	0.0956927	0.0393039	0.00826781	0.0144781	0.0277943	0	0.00160123	0.142507	0.132119	0.0558484	0.00713171	0	0.0333235	0	0	0.00293933	low
TCGA-55-A48X	0.113924	0.148758	0.0506937	0.0752278	0.225294	0	0.0157533	0.0673639	0	0	0.0169142	0	0.106303	0.033511	0.0689388	0.0312197	0	0.0395168	0	0	0.00658174	low
TCGA-86-8673	0.0520539	0	0.081825	0.186784	0.0545291	0.0342119	0.0479672	0.0505057	0	0.0197975	0.0460898	0	0.259394	0.0559322	0.10756	0	0	0	0	0	0.00335016	low
TCGA-49-6744	0.108818	0	0.0874943	0.1121	0.225777	0.0247869	0.00571585	0.00700087	0	0	0	0.0196329	0.0686676	0.0450874	0.0866963	0.0877413	0.0461782	0.0677948	0	0	0.00650889	low
TCGA-49-AARQ	0.148372	0	0.0607122	0.100506	0.0665523	0.00879097	0.114656	0.000582501	0.0522679	0	0.0296556	0	0.13088	0.19686	0.0614409	0.00649447	0	0.0222294	0	0	0	low
TCGA-49-AAR0	0.0916981	0	0.0463014	0.0760955	0.156387	0	0.109152	0.0431389	0	0	0.0308769	0.00532553	0.102858	0.0751635	0.171936	0.0330731	0	0.0554083	0	0	0.00258582	low
TCGA-05-4427	0.102172	0	0.0894501	0.0993007	0.124473	0.0530534	0.0327912	0.000979315	0	0	0.0137165	0.0461665	0.0485943	0.0649322	0.151628	0.111563	0.00576173	0.0540923	0	0	0.00132579	low
TCGA-86-8076	0.0410835	0	0.185225	0.183089	0.0893955	0.0347531	0.0256769	0.0579657	0	0	0.0129518	0	0.186038	0.0575863	0.0526189	0.051003	0	0.0126502	0	0	0.00996321	low
TCGA-62-A46V	0.0261158	0	0.00299063	0.0114853	0.154959	0	0.00721467	0	0	0	0.0264413	0.028196	0.105219	0	0.199857	0.191496	0.1197	0.126324	0	0	0	low
TCGA-71-6725	0.0724225	0	0.0602111	0	0.0689071	0	0.00856919	0	0	0.0207902	0	0.0996579	0.0407499	0.00503588	0.345807	0.0753567	0.10677	0	0.0544067	0.0147415	0.0265752	low
TCGA-L9-A8F4	0.0795801	0	0.144445	0.186998	0.085236	0.0567385	0.0192356	0.0965306	0	0	0.0101391	0	0.165443	0.0402493	0.104031	0	0	0.0113741	0	0	0	low
TCGA-55-8510	0.111486	0	0.0444968	0.12706	0.14233	0	0.0351113	0.0175728	0	0	0.0580991	0.00955099	0.109827	0.0812503	0.112597	0.0540711	0	0.0918117	0	0	0.00473649	low
TCGA-95-A4VP	0.215472	0	0.085406	0.1653	0.0814671	0.0433029	0.0560959	0.0512299	0	0.0175752	0	0.0137565	0.0585481	0.0402292	0.110544	0.0301711	0.00706912	0.0208078	0	0	0.00302466	low
TCGA-55-8206	0.0813205	0	0.0385464	0.0249643	0.14983	0	0	0.0351673	0	0	0.0644901	0.202373	0	0.00961114	0.0795729	0.152222	0.00280474	0.152837	0	0.00626045	0	low
TCGA-86-8585	0.0609813	0.0094464	0	0.133202	0.160396	0.10132	0	0.0412899	0	0	0.0160669	0	0.283933	0.0575699	0.0842949	0.00156906	0	0.0499319	0	0	0	low
TCGA-05-4426	0.109655	0	0.0114022	0.0477908	0.199803	0	0	0.0694005	0	0	0.00099824	0.0341568	0.278673	0.0311924	0.166515	0	0	0.0305697	0	0	0.0198448	low
TCGA-44-7672	0.0336095	0.0185853	0.0787591	0.093925	0.186844	0.068717	0	0.049222	0	0	0.0311864	0.0104443	0.117084	0.0712612	0.105746	0.0561244	0.0136171	0.0609301	0	0	0.00394499	low
TCGA-NJ-A4YG	0.0445555	0	0.0612185	0.0637827	0.158813	0.00606801	0.0777763	0.0161017	0	0	0.0470557	0.0144218	0.0507825	0.0329629	0.168443	0.135317	0.030786	0.0820426	0	0	0.00987372	low
TCGA-44-8117	0.0888793	0	0.0613027	0.0652901	0.1041	0.0397921	0.0365724	0.0302421	0	0.00551572	0	0	0.302557	0.070777	0.138824	0	0	0.0543282	0	0	0.0018203	low
TCGA-93-A4JO	0.139731	0	0.0651166	0.109593	0.228725	0.00619688	0.0276198	0.0259985	0	0	0.00165944	0	0.131043	0.0823509	0.139193	0.00669327	0	0.0328977	0	0	0.00318159	low
TCGA-67-3774	0.0829072	0	0.119677	0.0994801	0.213496	0	0.0183265	0.00584544	0	0	0.0600219	0.0230178	0.0187068	0.0652498	0.149659	0.0201361	0.0224989	0.0879194	0	0	0.0130581	low
TCGA-MP-A4T6	0.14865	0	0.0468837	0.0631744	0.184293	0	0.0507067	0.0498576	0	0	0.0227657	0	0.282499	0.0471292	0.0535131	0.00450214	0.000387668	0.043693	0	0	0.0019448	low
TCGA-55-8514	0.0620531	0	0.0527128	0.0295128	0.15866	0	0.055146	0.0339394	0	0.00828697	0.00554096	0.0968848	0.11482	0.0415724	0.2144	0.0085941	0.0670607	0.0503327	0	0	0.000482778	low
TCGA-64-1681	0.0367486	0.0146751	0.0273514	0.0294572	0.185204	0	0.019792	0.0287891	0	0.00695789	0	0.009847	0.109569	0.125743	0.0678661	0.213421	0.0280614	0.0891096	0	0	0.00740777	low
TCGA-50-5944	0.1046	0	0.0264287	0.0446348	0.116489	0	0.0130892	0.0149272	0	0	0.0252555	0.0544336	0.128979	0.0303413	0.285618	0.0148894	0.00144454	0.13887	0	0	0	low
TCGA-L4-A4E6	0.0666712	0	0.0116604	0.0470228	0.137271	0.00737243	0.014103	0	0	0.000546868	0.0115585	0.000362104	0.210137	0.0423663	0.301962	0.0778787	0	0.0656325	0	0	0.00545595	low
TCGA-49-AARR	0.164828	0	0.112429	0.111281	0.127851	0	0.0451749	0.0206375	0	0	0.0609113	0.0118547	0.0803498	0.0163505	0.103044	0	0.00949903	0.130405	0	0	0.00538465	low
TCGA-38-4625	0.0677716	0	0.0923924	0.0918832	0.103801	0.0437467	0.0232388	0	0	0	0.0180432	0.00547734	0.152149	0.0882677	0.183196	0	0.0595881	0.0593914	0	0.000765965	0.0102886	low
TCGA-97-A4M6	0.0790579	0	0	0.094356	0.198771	0	0.0354626	0.0919193	0	0	0.0384184	0.0229546	0.0864074	0.0848464	0.0971928	0.0370694	0.0286395	0.0938981	0	0	0.0110062	low
TCGA-62-8395	0.217511	0	0.0686974	0.0876419	0.133432	0	0.0330412	0.00491713	0	0	0.0190849	0.0226773	0.113165	0.0247908	0.145761	0.049905	0.00386177	0.0755136	0	0	0	low
TCGA-38-4628	0.00976728	0.00436461	0.0130135	0.0367279	0.0788041	0	0.0285496	0	0	0	0.0233218	0.0633957	0.125853	0.0101878	0.362716	0.10117	0.0229946	0.0997438	0	0	0.0193903	low
TCGA-O1-A52J	0.00615001	0.0123648	0	0.0201344	0.0914072	0	0	0.0134447	0	0	0.0501276	0.201974	0.0591942	0	0.349439	0.022293	0.0718191	0.0996563	0	0.00199616	0	low
TCGA-67-3771	0.0794367	0	0.163145	0.0908792	0.0918856	0.0172583	0	0.0113086	0	0	0.0399668	0	0.174188	0.112755	0.146454	0.0092784	0	0.0597097	0	0	0.00373446	low
TCGA-38-7271	0.00306259	0.156316	0.0396106	0.205306	0.193383	0.0228695	0	0.058218	0	0	0.01521	0.00311651	0.100789	0.0219676	0.101882	0.0229075	0.0148006	0.0371634	0	0	0.00339691	low
TCGA-78-7163	0.270586	0	0.0416741	0.155973	0.16326	0	0.0421582	0.0312788	0	0	0.0806531	0.0105475	0.0505528	0.0129357	0.0306145	0.000418907	0.0138239	0.0955241	0	0	0	low
TCGA-73-4658	0.0755288	0	0.0563082	0.0580866	0.186867	0.0343116	0.0430537	0.00492366	0.00503245	0	0.00634096	0.0607521	0	0.0416461	0.146969	0.23188	0.0114202	0.0308736	0	0	0.00600518	low
TCGA-97-8171	0.0755021	0	0.0621841	0.0145915	0.129006	0	0.0342892	0	0	0	0.0151171	0	0.318119	0.0110812	0.251658	0.0111976	0.0302546	0.0468316	0	0	0.000167867	low
TCGA-44-6148	0.144109	0	0.170297	0.0560683	0.0976622	0.00107614	0.0333742	0.000310238	0	0	0.000940641	0.0486057	0.041954	0.00599902	0.22104	0.0423058	0.00585385	0.122874	0	0	0.00752981	low
TCGA-55-8621	0.0934642	0	0.127736	0.0874142	0.132337	0.0118058	0	0	0	0	0.0332503	0.0205266	0.0968044	0.0786839	0.139873	0.0593434	0	0.105802	0	0	0.0129587	low
TCGA-71-8520	0.171916	0	0.025775	0	0.125329	0.00562294	0.012443	0.0250764	0.0138139	0.0425077	0	0	0.328108	0.0170714	0.143982	0	0.033169	0.0546412	0	0	0.000544209	low
TCGA-69-7978	0.0234705	0	0.0529073	0.158462	0.211686	0.0688146	0.00173375	0.0419591	0	0.00607182	0.00931129	0.00728785	0.0702528	0.0930006	0.125099	0.07375	0	0.0464242	0	0	0.00976907	low
TCGA-L9-A443	0.131926	0	0.11577	0.116152	0.176029	0.00382559	0.0692048	0.0105561	0	0	0.015017	0	0.13611	0.0834329	0.0862922	0.0191829	0	0.0365008	0	0	0	low
TCGA-55-7573	0.177105	0	0.0795331	0.0447726	0.177505	0	0.0675322	0.0174594	0	0	0.0328036	0.00679037	0.0539508	0.0629464	0.0241719	0.160396	0.0193087	0.0717579	0	0	0.0039668	low
TCGA-S2-AA1A	0.123785	0	0.214009	0.0699301	0.217738	0.0100297	0.0507527	0.0304901	0	0	0.0208958	0	0.0935119	0.0405054	0.0296629	0.049375	0	0.049314	0	0	0	low
TCGA-05-5423	0.0567004	0	0.0200503	0.0349612	0.148639	0.0316596	0.032618	0.0266651	0.00817785	0	0.000931577	0.0112321	0.0335496	0.0065401	0.168429	0.207785	0.0465145	0.0754541	0	0.0562917	0.0338013	low
TCGA-49-4505	0.125068	0	0.0701359	0.136509	0.110403	0.0184986	0.0309434	0.0185898	0	0	0.0435916	0.0235467	0.0261744	0.0644994	0.116409	0.0755629	0.0228915	0.102985	0	0	0.0141924	low
TCGA-97-8552	0.0232162	0.0519382	0.000818269	0.0594685	0.195662	0	0.014764	0.00702497	0	0	0.0371176	0.0569251	0.0399357	0.0276146	0.204367	0.164158	0.0213872	0.0884828	0	0	0.00712003	low
TCGA-MP-A4TJ	0.0747486	0	0.10666	0.144208	0.175238	0.124106	0.00730077	0.0130933	0	0.00967916	0.00089627	0.00634312	0.139696	0.0753462	0.0712635	0.00397566	0.00740794	0.0400385	0	0	0	low
TCGA-38-4626	0.0307833	0	0.00752413	0.0325233	0.101159	0.0100825	0	0	0	0.00541717	0.00958678	0.0482081	0.296563	0.00714371	0.268461	0	0.0674172	0.0786489	0	0	0.0364828	low
TCGA-55-7227	0.0514067	0	0.00257813	0.0678327	0.181753	0	0.00862049	0.0663508	0	0	0.056796	0.0126818	0.119392	0.0897158	0.0893607	0.143568	0.00527813	0.100839	0	0	0.00382638	low
TCGA-69-7979	0.0489765	0	0.095733	0.0673219	0.0735323	0.0393522	0.0434095	0	0	0.0373054	0	0	0.208417	0.125069	0.178611	0.00634209	0.0113937	0.0534413	0	0	0.0110957	low
TCGA-05-4424	0.0864861	0	0.058319	0.0717551	0.204349	0.0269507	0.0191201	0	0	0.00179789	0	0.0431016	0.12598	0.0921343	0.181652	0.030746	0.00613355	0.0454711	0	0	0.00600404	low
TCGA-99-8028	0.0898215	0	0.0757257	0.137238	0.184697	0.0622244	0.00834934	0.0216511	0	0	0.0141397	0	0.123901	0.0880698	0.119309	0.0231464	0	0.047919	0	0	0.00380848	low
TCGA-55-7910	0.0543439	0	0.224505	0.0121103	0.258393	0.014502	0.0577783	0.0157706	0	0.037571	0	0.00260368	0.14239	0.0267056	0.0270799	0	0.0956289	0	0.0104681	0	0.0201496	low
TCGA-91-6849	0.0925227	0	0.169555	0.112157	0	0.0382397	0.0191524	0.0338894	0	0.0117701	0	0	0.347294	0.00446447	0.0983898	0.00645304	0.0276096	0.025697	0	0	0.0128052	low
TCGA-MP-A4TH	0.155549	0.0253225	0.175429	0.105793	0.140961	0.0139335	0.0542711	0.0437516	0	0	0.00650066	0	0.0730046	0.0257201	0.0928804	0.0422132	0.0163652	0.0283048	0	0	0	low
TCGA-44-7669	0.0848088	0	0.0445494	0.0634462	0.203749	0.0526627	0	0	0	0.0197149	0.00362372	0.00963827	0.0859012	0.14494	0.178943	0.0357777	0	0.0654673	0	0	0.0067772	low
TCGA-86-8671	0.097003	0	0.0527731	0.130171	0.182568	0	0.0556851	0.0597943	0	0.00215406	0.00541694	0	0.15782	0.105987	0.0876034	0.0113581	0	0.0485075	0	0	0.00315918	low
TCGA-J2-A4AG	0.166516	0	0.0638776	0.0634822	0.23767	0.0454914	0.016988	0.0154252	0	0	0.0203071	0.0203165	0.0557763	0.025014	0.080829	0.0961277	0.0514015	0.037888	0	0	0.00288947	low
TCGA-62-A472	0.0666678	0	0.0267517	0.164596	0.139611	0.0308359	0.046429	0.0212744	0	0	0.0491801	0.00879238	0.0325296	0.0821231	0.116786	0.100371	0.00433169	0.10786	0	0	0.00186057	low
TCGA-MP-A4SV	0.049291	0	0.126045	0.133501	0.149111	0.0647179	0.0251861	0.0688281	0	0.0408731	0	0	0.111707	0.0933288	0.0912603	0.00501252	0.010308	0.0286018	0	0	0.00222901	low
TCGA-97-A4LX	0.134027	0	0.108066	0.0778101	0.1719	0.019753	0.0385634	0.0466857	0	0	0.0189604	0.00332757	0.0651574	0.100557	0.0997404	0.0418531	0.00743699	0.0543459	0	0	0.011816	low
TCGA-L9-A444	0.0873376	0	0.107062	0.2178	0.184607	0.0740393	0.0248285	0.0197579	0	0.0354368	0	0.00806228	0.0517811	0.0866196	0.0720124	0.00103553	0	0.0287855	0	0	0.000834716	low
TCGA-55-8615	0.0867005	0	0.0472723	0.00877094	0.0994203	0	0.06888	0.0434399	0	0	0.0047995	0.0257315	0.40426	0.0119571	0.11581	0.00162456	0.057771	0.0235624	0	0	0	low
TCGA-91-7771	0.127696	0	0.0773356	0.0993756	0.352893	0.0221583	0.00475602	0	0	0	0.0141802	0.00875236	0.024978	0.0645763	0.139951	0.0234163	0.0055222	0.0302954	0	0	0.00411383	low
TCGA-97-A4M1	0.0633592	0	0.00799891	0.0619622	0.135958	0	0.000159373	0	0	0	0.0463066	0.0444028	0.107469	0.0281042	0.278929	0.0351879	0.00234955	0.187814	0	0	0	low
TCGA-MP-A4TI	0.0461759	0	0.0245235	0.078862	0.144327	0.0773296	0.0356836	0.0384801	0	0.0169366	0.00355083	0.00706416	0.183661	0.101732	0.156515	0.0156862	0.0134872	0.0499087	0	0	0.0060762	low
TCGA-99-7458	0.0961617	0	0.0158757	0.147206	0.232695	0.0143915	0.0483402	0.031717	0	0	0.0251578	0.0112211	0.0811476	0.0506259	0.0697441	0.0818371	0.0391677	0.0536468	0	0	0.00106409	low
TCGA-64-5778	0.0712604	0	0.102533	0.230395	0.10081	0.111476	0.0251019	0.047789	0.00109377	0	0	0	0.0700005	0.129244	0.0808654	0	0	0.0289615	0	0	0.000469377	low
TCGA-55-7283	0.0327098	0	0.00297806	0.140234	0.207138	0.0307576	0.0283888	0	0	0	0.0146277	0.023742	0.054785	0.0768236	0.172662	0.0731562	0.0203288	0.1173	0	0	0.00436864	low
TCGA-55-8208	0.0585061	0	0.110199	0.0750678	0.114555	0.0356012	0.0378908	0.0374589	0	0	0.0264299	0	0.181052	0.114607	0.120848	0.0209989	0	0.0437696	0	0	0.0230151	low
TCGA-55-7995	0.042465	0	0	0.176335	0.117155	0.0478425	0.0285847	0.0386524	0.00976745	0.000722825	0	0.0103491	0.327826	0.126	0.0590811	0	0	0.0152202	0	0	0	low
TCGA-49-4501	0.0992316	0	0.105125	0.0764284	0.234102	0.00963402	0.0431394	0.0344633	0.00437589	0	0.024598	0.0153476	0.0462974	0.0210192	0.105711	0.03303	0.0787829	0.0627343	0	0	0.00598064	low
TCGA-86-A4JF	0.039623	0	0.0271652	0.0818881	0.150238	0.0102832	0.0646751	0	0	0	0.0911535	0	0.134194	0.0881744	0.141136	0.010851	0.0318036	0.11892	0	0	0.00989477	low
TCGA-49-AAR2	0.129756	0	0.310047	0.0831176	0.0738217	0.0196549	0.0157334	0.0298936	0	0	0.0656828	0.00703284	0.0946365	0.0329125	0.0562683	0	0	0.0814432	0	0	0	low
TCGA-55-6971	0.048392	0	0.141738	0.153855	0.12775	0.00830358	0.0197255	0.0422663	0	0	0.0535995	0.00675443	0.172793	0.100621	0.0771506	0.00157028	0	0.0378548	0	0	0.00762521	low
TCGA-44-A47G	0.0529094	0.00544528	0.105772	0.146268	0.193547	0.0811218	0	0	0	0	0	0.00885982	0.114961	0.0503849	0.113286	0.0556103	0.0102556	0.0483133	0	0	0.0132656	low
TCGA-44-2661	0.0695034	0	0.116921	0.0956944	0.159729	0.0283776	0.0454536	0.0161831	0.00364835	0	0.0109886	0.027665	0.00133902	0.0466021	0.17298	0.104257	0.000836468	0.075678	0	0.0137255	0.0104183	low
TCGA-97-A4M2	0.092359	0	0.0587707	0.117831	0.122894	0.0200072	0.0482973	0	0	0.0366341	0.00355212	0.0268333	0.154235	0.0373182	0.138857	0.0371713	0.0132597	0.0856006	0	0	0.00637906	low
TCGA-86-7954	0.0680771	0	0.0158004	0.0708943	0.191402	0.00825357	0.0438268	0.039778	0	0	0.0264432	0.0089819	0.0467846	0.178683	0.168344	0.0147654	0.0287808	0.0835137	0	0	0.00567023	low
TCGA-L9-A743	0.123958	0	0.083458	0.109291	0.18081	0.0674533	0.0201232	0.0255641	0	0	0	0.0141283	0.060877	0.0512612	0.101458	0.0502919	0.0660523	0.0318326	0	0	0.0134403	low
TCGA-91-A4BC	0.0890833	0	0.118555	0.343623	0.0573196	0.147609	0.0352067	0.00969875	0	0	0.0132096	0.00397685	0.0421453	0.0319086	0.060635	0.00130451	0	0.042728	0	0	0.00299717	low
TCGA-05-4432	0.0782854	0	0.167894	0.0979475	0.101388	0.0236528	0.0203235	0.0433176	0	0	0.0193719	0	0.226191	0.0805938	0.0932665	0	0	0.0266622	0	0	0.0211056	low
TCGA-05-4398	0.0768965	0	0.126743	0.102124	0.110047	0.0220684	0.0313408	0.00743167	0	0	0	0.0363169	0.100928	0.0944983	0.186089	0.0752267	0	0	0.0152816	0.00757204	0.00743506	low
TCGA-55-6968	0.0298424	0	0.157753	0.109471	0.0445029	0.0572664	0.0128018	0.0258149	0	0.00186018	0.00706212	0	0.359203	0.0779664	0.0961516	0.000769942	0	0.0195339	0	0	0	low
TCGA-93-A4JP	0.0584448	0	0.000605053	0.0287756	0.0491422	0	0.0308569	0	0	0.00402002	0.0091229	0.0313452	0.166052	0.0906489	0.317429	0.0188248	0.0566847	0.121139	0	0.0118841	0.00502479	low
TCGA-44-2655	0.151471	0	0.0953155	0.0344129	0.191295	0.0200008	0.0332521	0.0179015	0	0	0.0155251	0.0050519	0.0303462	0.0259381	0.159766	0.138804	0.00589194	0.0558693	0	0.011669	0.0074899	low
TCGA-55-1594	0.108145	0	0.0268496	0.0980024	0.221536	0	0.0177177	0	0	0	0.0580336	0.00576049	0.0657634	0.120083	0.141824	0.042054	0	0.083688	0	0	0.0105437	low
TCGA-50-5941	0.112917	0	0.0492587	0.134424	0.14206	0.0334336	0.0574917	0.0351254	0	0	0.021992	0.00541866	0.0960555	0.104044	0.0796937	0.0377935	0	0.0795979	0	0	0.0106948	low
TCGA-78-7539	0.0501828	0	0.0390745	0.173346	0.176552	0.0482171	0.0357756	0.0398533	0	0	0.0233984	0.0133833	0.0420489	0.0644842	0.124663	0.0755587	0.0338059	0.0558208	0	0	0.00383531	low
TCGA-78-7162	0.106716	0	0.06855	0.126448	0.238715	0.00465506	0.0439937	0	0	0	0.0306031	0.0157071	0.0327819	0.0519464	0.117319	0.0261353	0.0372233	0.0992062	0	0	0	low
TCGA-86-8669	0.0730238	0	0.171734	0.0837194	0.171865	0.0277747	0.00782474	0.032656	0	0	0.0338158	0.0522964	0.104166	0.0316382	0.0532715	0.105517	0.0239901	0.0267072	0	0	0	low
TCGA-50-8457	0.110493	0	0.213938	0.102187	0.15398	0.00269264	0.0194433	0.0233153	0	0	0.0340511	0.0377998	0.025238	0.0361452	0.111809	0.0127237	0.000303006	0.11588	0	0	0	low
TCGA-49-4487	0.121875	0.000284145	0.0775041	0.251636	0.0203577	0.099878	0.011161	0.0629956	0	0	0	0.00250834	0.187103	0.051536	0.0896126	0	0.0106998	0.0128482	0	0	0	low
TCGA-L9-A7SV	0.109073	0	0.0814208	0.108713	0.23916	0.0132571	0.0936134	0	0	0	0.0134453	0.00557553	0.01766	0.0988049	0.17204	0.0259894	0	0.0212472	0	0	0	low
TCGA-97-8172	0.0240248	0.165781	0	0.0724482	0.261337	0	0.0249163	0.0203324	0	0	0.0308927	0.00935474	0.0937935	0.0279658	0.11908	0.0348206	0.00794345	0.10731	0	0	0	low
TCGA-86-A4P7	0.101954	0	0.1426	0.114154	0.151065	0.0102027	0.0524385	0.00999595	0	0.00443707	0.0186129	0.00611631	0.14008	0.0269271	0.165952	0.0133469	0	0.0386775	0	0	0.00343869	low
TCGA-55-7574	0.169209	0.00166646	0.107193	0.107287	0.231389	0.0851547	0	0	0	0.0115972	0	0	0.114237	0.0356552	0.0761111	0.0120755	0.0204567	0.0247466	0	0	0.00322222	low
TCGA-NJ-A4YI	0.0563942	0	0.0258042	0.0309781	0.115717	0	0.0269091	0.0149586	0	0.0172087	0	0.116676	0.133415	0.0154815	0.257192	0.133724	0.00287854	0.0391924	0	0	0.0134709	low
TCGA-55-7728	0.0572637	0.00309686	0.00562187	0.0426091	0.0421977	0	0.011283	0.0617886	0	0	0.00117543	0	0.510209	0.0335566	0.203842	0.00886253	0	0.0184937	0	0	0	low
TCGA-50-5932	0.0692937	0	0.107812	0.0487642	0.181095	0	0.035735	0.0081239	0	0	0.0293792	0.0237906	0.115235	0.0305709	0.240615	0	0.0338935	0.0637373	0	0	0.011954	low
TCGA-95-8039	0.0498219	0	0.0128844	0.0258182	0.270727	0.0278929	0.0370772	0.0464115	0	0	0.0154736	0.019039	0	0.0434866	0.100474	0.192196	0.063761	0.0815486	0	0	0.0133879	low
TCGA-49-AAQV	0.123744	0	0.084313	0.0577298	0.14798	0.02132	0.0388378	0.0706225	0	0	0.00544974	0	0.215733	0.0608544	0.0796583	0.0353859	0.00872983	0.0496416	0	0	0	low
TCGA-44-3919	0.102931	0	0.0288418	0.0994311	0.162084	0.0300402	0.0487246	0.024179	0	0	0.00687656	0	0.0833981	0.11227	0.112864	0.10239	0	0.0805303	0	0	0.00543967	low
TCGA-78-7158	0.15686	0	0.0193684	0.0454306	0.154588	0	0	0.0225515	0	0	0.0680401	0.0394295	0.0545801	0.00180819	0.0884879	0.121955	0.039772	0.17861	0	0	0.00851824	low
TCGA-86-7714	0.0318708	0	0.00510902	0.0180191	0.185109	0	0	0	0	0	0.032208	0.0158926	0	0	0.2052	0.2773	0.117264	0.102168	0	0	0.00985891	low
TCGA-55-8090	0.165955	0	0.101076	0.0541076	0.232614	0	9.26e-05	0.00517722	0	0	0.0788273	0.0376175	0.0481553	0.029843	0.142478	0.0936189	0.00191426	0.00304489	0	0.00163962	0.0038384	low
TCGA-55-7911	0.0795888	0	0.00435827	0.128307	0.241629	0.0985189	0.0698172	0	0	0.0225668	0.0167212	0.0139601	0.00112478	0.0239214	0.120929	0	0.120167	0.0552171	0	0	0.00317303	low
TCGA-55-8507	0.0397659	0	0.0441717	0.0731832	0.0916815	0.00848578	0.046609	0	0	0	0.0386288	0.0135384	0.319587	0.0378498	0.192936	0	0.0498734	0.00807667	0.0130942	0	0.0225189	low
TCGA-97-7553	0.0620057	0	0.0345404	0.109813	0.154645	0.0199729	0	0	0	0	0.00468515	0.0197163	0.260989	0.0512442	0.138331	0.0571799	0	0.0545536	0	0.00201032	0.0303126	low
TCGA-86-8668	0.060029	0	0.141401	0.0537812	0.17933	0	0.0456011	0.0248357	0	0	0.0215407	0	0.143945	0.0802169	0.122549	0.0466691	0	0.0751825	0	0	0.00491875	low
TCGA-55-8513	0.0583324	0.0265362	0.0572012	0.0208778	0.0796261	0	0.0347602	0.01534	0	0	0.0111567	0	0.19572	0.0248884	0.301963	0.0891521	0.0191646	0.0531128	0	0	0.0121687	low
TCGA-50-5045	0.0617894	0	0.0659053	0.091816	0.160544	0.0389815	0.0745902	0.0285155	0.00339102	0	0.0117032	0.00921936	0.024331	0.0827502	0.123466	0.119186	0.018757	0.0808899	0	0	0.00416335	low
TCGA-91-6836	0.0395053	0	0.0587088	0.153198	0.189359	0.10212	0.0349733	0	0	0	0.0220446	0.00683639	0.138274	0.0351434	0.113997	0.0367302	0.031595	0.0094469	0.00827325	0	0.019795	low
TCGA-55-A491	0.134025	0	0.201498	0.105072	0.0490151	0.0305337	0.0171718	0.029746	0	0	0.0385222	0.00389668	0.197324	0.0642422	0.0528538	0.0156035	0	0.0545699	0	0	0.00592639	low
TCGA-93-7347	0.0544102	0	0.0719719	0.127037	0.16389	0.0243871	0.036116	0.0544222	0	0	0.0218032	0	0.181764	0.0365572	0.102058	0.038648	0.0296098	0.057326	0	0	0	low
TCGA-97-7547	0.117747	0	0.0919908	0.0569589	0.211143	0.0120878	0.0336215	0.0490204	0	0	0.0073226	0.0238965	0.0941309	0.0460875	0.169062	0.0200379	0	0.0668937	0	0	0	low
TCGA-05-4417	0.0559438	0	0.103474	0.0834473	0.185112	0.0986897	0.0269178	0.0240474	0	0	0	0.00229174	0.140724	0.0364652	0.0833575	0.0742163	0.0330368	0.0363484	0	0	0.0159279	low
TCGA-62-A46R	0.115461	0	0.0223264	0.0959042	0.207747	0.0343881	0	0.018513	0	0	0.0562829	0.0566981	0.0393618	0.00336879	0.109883	0.0107541	0.0923445	0.136024	0	0	0.000942165	low
TCGA-62-A46Y	0.0703832	0	0.0142665	0.0981614	0.137371	0.00482721	0.0520389	0.00689637	0	0	0.014524	0.0559265	0.073177	0.0660358	0.153594	0.186864	0	0.0639751	0	0	0.00195875	low
TCGA-78-7160	0.094971	0	0.0166182	0.167565	0.255239	0.0308211	0.00826982	0.0148382	0	0	0	0.00975723	0.0914837	0.0665876	0.148081	0.0167857	0.043951	0.0266681	0	0	0.00836357	high
TCGA-49-6743	0.166307	0	0.121205	0.0838351	0.174575	0.00999983	0.0204601	0.0125358	0	0	0	0.00968251	0.191204	0.0822476	0.106969	0	0	0.0147535	0	0	0.00622488	high
TCGA-05-4425	0.0194315	0	0.00322639	0.0502425	0.199815	0.0257097	0.013406	0.00554952	0	0	0.0114006	0.000538953	0.214092	0.0597752	0.246471	0.133506	0	0.0168351	0	0	0	high
TCGA-78-7143	0.0807533	0	0	0.0256602	0.192092	0.00807494	0.0538395	0.0207412	0	0	0.00615075	0.0198655	0.119738	0.00636274	0.109613	0.141927	0.152654	0.0608005	0	0	0.00172844	high
TCGA-55-8087	0	0.0192427	0.000674405	0.0343821	0.134052	0	0.00318421	0.0161333	0	0	0.0285941	0.0170725	0	0.0164174	0.0799379	0.481221	0	0.155236	0	0	0.0138524	high
TCGA-55-7576	0.0770707	0	0.0154871	0.122826	0.182113	0.0265183	0.0186091	0.0279185	0	0	0.0197226	0.0246886	0.0691937	0.0794158	0.14484	0.0775816	0.0282348	0.0776779	0	0	0.00810307	high
TCGA-64-5781	0.129217	0	0.135667	0.204224	0.0628316	0.112462	0.063237	0	0.040104	0	0.0574683	0	0.0467446	0.0386607	0.0364696	0.0225806	0	0.0429612	0	0.0020935	0.00527963	high
TCGA-97-A4M5	0.0477662	0	0.03424	0.093879	0.127766	0	0.00353236	0.00901442	0	0.0451075	0.0135647	0.00944816	0.16008	0.0532463	0.260396	0.00636624	0.0194022	0.10793	0	0	0.00826061	high
TCGA-05-4389	0.0443604	0	0.00324687	0.261873	0.0410794	0.0754671	0.0216913	0.048193	0	0	0.000440555	0	0.0865182	0.101473	0.12164	0.119134	0.00482207	0.0660896	0	0	0.00397135	high
TCGA-NJ-A4YQ	0.0507944	0.0372221	0.0532199	0.18146	0.111113	0.011408	0.0754201	0.0302384	0	0	0.0300888	0	0.233261	0.069482	0.0814194	0	0	0.0348729	0	0	0	high
TCGA-55-6981	0.205711	0	0	0.0312244	0.204655	0.00524044	0.0256714	0.0158239	0	0	0.0073667	0.0334226	0.158158	0.0100369	0.107665	0.114027	0.0281781	0.0518638	0.000691862	0	0.000262659	high
TCGA-MN-A4N1	0.142685	0	0.0245149	0.0448233	0.121841	0	0.0348901	0.0232874	0	0.0779863	0	0	0.352844	0.00934084	0.128561	0	0.0284226	0	0.0108031	0	0	high
TCGA-62-A471	0.219801	0	0.0576872	0.157397	0.0977453	0.0429231	0.02374	0.0138508	0	0.0660009	0.0384027	0.00958981	0.135865	0.0186105	0.0344174	0	0.033507	0.0414934	0	0	0.00896845	high
TCGA-55-7570	0.204353	0	0.307371	0.172571	0	0.0186616	0.0583429	0.0245174	0	0	0.0390864	0.0104706	0.0564648	0.0228121	0.0477791	0.0148401	0.00174335	0.020128	0	0	0.000857314	high
TCGA-50-5946	0.143787	0	0.160914	0.154827	0.0825626	0.0593117	0.0361251	0.0179701	0	0.00848152	0.00790823	0.0022458	0.0952363	0.0713171	0.0855659	0.0161373	0.0111064	0.0417132	0	0	0.00479005	high
TCGA-50-5936	0.0604244	0	0.0164186	0.0332444	0.178182	0.00817004	0.0245608	0.0161304	0	0.00989586	0	0	0.41546	0	0.135338	0	0.0793409	0	0.0142551	0	0.00857901	high
TCGA-44-2662	0.0365554	0	0.043708	0.0137835	0.138449	0.0265887	0.00653033	0.00646366	0.00532932	0.0178937	0.00199281	0.0832938	0.171232	0.0320327	0.216691	0.048047	0.00803614	0.0174254	0.0127981	0.0532627	0.0598864	high
TCGA-97-8176	0.0524357	0	0.0247124	0.0861391	0.0338168	0.05628	0.0245659	0.0117927	0	0.0262067	0	0.082638	0.28696	0.0223598	0.19756	0.0111233	0	0.0362955	0	0	0.0471146	high
TCGA-MP-A4T8	0.0900791	0	0.0204315	0.0217212	0.0101066	0	0.0489246	0.0962938	0	0	0.0279634	0	0.382248	0	0.078866	0	0.170709	0.0499941	0	0	0.00266289	high
TCGA-55-A492	0.144251	0	0.31058	0.0572896	0.0553348	0.03076	0.0535098	0.0123314	0	0.0167609	0	0.00512909	0.0574464	0.0266538	0.152957	0.00422344	0.0219593	0.0508141	0	0	0	high
TCGA-J2-8192	0.047124	0	0.0167418	0.0258801	0.283261	0.0130533	0	0	0	0.017482	0	0.00194367	0.204238	0.0209906	0.184732	0.0837772	0.0293915	0.0451215	0	0	0.0262628	high
TCGA-86-7711	0.0342015	0	0.0196177	0.0481209	0.177838	0	0	0	0	0.0603986	0	0	0.341961	0.0391802	0.129872	0	0	0	0.113352	0	0.0354584	high
TCGA-50-5066	0.0451546	0.000456745	0.0876445	0.13558	0.154363	0.112837	0.025281	0	0.00938734	0.0151826	0	0.0150339	0.0733608	0.0813916	0.181463	0.0400064	0	0.0207497	0	0.0021069	0	high
TCGA-44-2666	0.0926606	0	0.109746	0.0491496	0.256911	0	0.0138167	0	0	0	0.0408201	0.00895597	0.0252877	0.0027301	0.04426	0.0395399	0.0587186	0.1992	0	0.0545623	0.00364133	high
TCGA-44-8119	0.134602	0	0.137972	0.0569799	0.125475	0.0371734	0.00292318	0.0144865	0	0.0211128	0.0154937	0	0.267162	0.0509622	0.110923	0	0	0.0222028	0	0	0.00253171	high
TCGA-MP-A4TE	0.274371	0	0.3173	0.075026	0.0744581	0.00173646	0.0126694	0.0215987	0	0	0	0	0.117714	0	0.0416724	0	0.00838188	0	0.00991904	0	0.0451528	high
TCGA-49-AAR3	0.0586972	0	0.0642346	0.173019	0.0788363	0.0811704	0.0246779	0.0284271	0	0	0.0324835	0	0.172299	0.0784008	0.157297	0.0177664	0	0.0326906	0	0	0	high
TCGA-62-A46S	0.10041	0	0.202906	0.0817655	0.167634	0.0151765	0.0129937	0.0273656	0	0	0.0150535	0.0124741	0.0718415	0.0723303	0.0837214	0.0683081	0.0047487	0.0453337	0	0	0.0179375	high
TCGA-99-8033	0.0287167	0	0.0234507	0.211755	0.0530921	0.158508	0.0769442	0	0	0.0104634	0.0743637	0.00939799	0.109772	0.0857017	0.0626407	0.00802141	0.0541595	0.0206372	0	0	0.0123752	high
TCGA-64-1680	0.153729	0	0.0841269	0.0632696	0.208191	0	0.0617952	0	0.0217853	0	0.0256069	0	0.0170534	0.0582065	0.157043	0.0421129	0.0119414	0.0906891	0	0	0.00444897	high
TCGA-73-4668	0.162906	0	0.207439	0.0652427	0.105606	0.0107159	0.0246739	0.0124716	0	0	0	0	0.23221	0.0075893	0.0892647	0	0.0379222	0.0288178	0.0137192	0	0.00142126	high
TCGA-95-7567	0.0961943	0	0.146639	0.119497	0.198373	0.0336335	0.0353841	0.0262823	0	0	0.0209811	0	0.0266101	0.0646283	0.174335	0.0217519	0.0202855	0.0124786	0	0	0.00292657	high
TCGA-97-8174	0.095282	0	0.119987	0.0589248	0.264009	0.0286165	0	0	0	0.00996277	0	0.022337	0	0.103795	0.174461	0.0482017	0.00400405	0.068	0	0	0.00241961	high
TCGA-55-8089	0.103486	0	0.0480584	0.141687	0.0848075	0.0434645	0.0421133	0	0.0390227	0	0.0622541	0	0.0799824	0.137641	0.0942687	0.0413772	0	0.0771015	0	0	0.00473582	high
TCGA-55-6978	0.0174148	0	0.00461949	0.233997	0.167153	0.104261	0.0125503	0.0107925	0	0.0356188	0	0.00757142	0.0886194	0.103891	0.12039	0.0741134	0	0.019008	0	0	0	high
TCGA-78-7153	0.114493	0	0.109396	0.203356	0.128508	0.00844618	0.029509	0.0406198	0	0	0.0514198	0.0178405	0.0561716	0.0175221	0.109516	0.0151566	0.00982929	0.0880274	0	0	0.000188995	high
TCGA-05-5715	0.0714513	0	0.019556	0.0471966	0.0953959	0	0.000300088	0.0252749	0	0	0	0	0.454147	0.0206166	0.198564	0	0	0.0591388	0	0	0.00835829	high
TCGA-78-7150	0.112857	0	0.0349209	0.11797	0.15907	0.0366426	0.0706034	0.0216701	0	0.00963054	0.00885361	0	0.166385	0.0694145	0.140997	0	0.0509856	0	0	0	0	high
TCGA-J2-8194	0.111645	0	0.0658156	0.0482123	0.218859	0.00724214	0.0205916	0	0	0.00586353	0	0.0686967	0.021918	0.0447742	0.199211	0.100078	0.0147104	0	0.0183935	0	0.0539897	high
TCGA-55-6712	0.124322	0	0.0510518	0.126236	0.239002	0.0242778	0	0.0148822	0.0103061	0	0	0	0.137234	0.0953849	0.114703	0	0	0.0626012	0	0	0	high
TCGA-44-2668	0.0409032	0	0.0182726	0.0393684	0.164012	0.0980281	0	0	0	0.0376395	0.0119233	0.0131406	0.266864	0.091553	0.0595224	0.00181936	0.00575019	0	0.108191	0.00568397	0.0373277	high
TCGA-73-4666	0.0184712	0	0.00432636	0.189987	0.088297	0.219658	0.00699088	0	0	0.0993955	0	0.0174609	0.0422649	0.0936386	0.121234	0.0286899	0.00902559	0.0542653	0	0	0.0062951	high
TCGA-55-7994	0.0236769	0.00160767	0.00313354	0.214997	0.0367321	0.0810584	0.0316935	0.0219145	0	0.0529087	0	0.0013016	0.158625	0.122575	0.168968	0.027248	0.0176822	0.0358775	0	0	0	high
TCGA-95-7039	0.141941	0	0.0279994	0.172959	0.15776	0	0.00260717	0.00314122	0	0	0.0289133	0	0.171535	0.124555	0.107687	0.00275845	0	0.0581444	0	0	0	high
TCGA-55-8299	0.0811444	0	0.00885428	0.164458	0.111057	0.107226	0.0562267	0	0	0.0321912	0.0197653	0	0.0376814	0.0785325	0.0542813	0.0115164	0.118401	0.106487	0	0	0.0121766	high
TCGA-44-7661	0.0263247	0	0	0.0448377	0.175761	0.130416	0.0195835	0	0	0	0.01614	0.0532261	0.084105	0.0606505	0.127622	0.0789876	0.116087	0.0595927	0	0.000356452	0.00630974	high
TCGA-44-4112	0.0849127	0	0.0846003	0.05281	0.301203	0.0396346	0.00264348	0	0.000498981	0.00981038	0	0.00650395	0.0624085	0.0201945	0.153184	0.0388382	0.0843272	0.0451453	0	0	0.013285	high
TCGA-73-4677	0.147148	0	0.154279	0.13442	0.207378	0	0.0172185	0	0	0	0.0129291	0.031675	0.00268418	0.0274631	0.121148	0.0559495	0.0254797	0.0513852	0	0	0.0108416	high
TCGA-05-4434	0.0579019	0	0	0.0556485	0.198962	0.0448813	0.00212519	0.023836	0	0.0322228	0	0	0.150234	0.157534	0.167991	0.0398869	0	0.0583896	0	0	0.0103862	high
TCGA-50-5068	0.0124486	0.0644288	0.055034	0.127526	0.115401	0.0126052	0.0537099	0.00968395	0.0445706	0	0.0303417	0.00896719	0.034541	0.107675	0.137789	0.148198	0	0.0370813	0	0	0	high
TCGA-53-7813	0.129538	0	0.340957	0.16627	0.0438379	0.139898	0.0254286	0.0102473	0	0	0.0195469	0.0130604	0.0290768	0.0336456	0.0146999	0.00295083	0.00604507	0.0247989	0	0	0	high
TCGA-44-7671	0.209195	0	0.100967	0.062827	0.118417	0	0.070851	0.0150396	0	0	0.00352791	0	0.151342	0	0.165632	0	0.0555177	0.0428937	0	0.00187944	0.00191011	high
TCGA-97-7552	0.0904433	0.0120642	0.13439	0.276638	0.102492	0.0173597	0.0072477	0.016886	0.0147682	0	0.00782277	0	0.123399	0.0945861	0.0434976	0.0229262	0	0.0354783	0	0	0	high
TCGA-44-6145	0.109816	0	0.138078	0.190188	0.112262	0.103597	0.010287	0.00629805	0	0.000900819	0.0140486	0.00727903	0.0585943	0.079683	0.0787659	0.00301374	0.0209441	0.0478722	0	0	0.0183734	high
TCGA-44-7670	0.102579	0	0	0.0685978	0.142126	0.0260312	0.0287229	0.0143096	0	0	0.0415955	0.0277503	0.306172	0.0761783	0.0629128	0.0162914	0	0.0585207	0	0.0282125	0	high
TCGA-49-AARO	0.175632	0	0.0745782	0.0565615	0.136508	0.0222586	0.0426322	0.0164929	0	0.0116132	0	0.00723612	0.22758	0.0340005	0.094654	0.0564729	0.026643	0.0166527	0	0	0.000484114	high
TCGA-55-8204	0	0	0.171777	0.0939012	0.110034	0.0726286	0	0	0	0.00974274	0	0.00177869	0.0791373	0.168085	0.0926325	0.0397498	0.00392411	0.0990358	0	0.0179625	0.0396115	high
TCGA-35-3615	0.108786	0	0.125429	0.0665787	0.0779114	0.0303383	0.0186655	0.0128719	0	0	0.0295191	0	0.120218	0.0426923	0.188892	0.0392718	0.0519755	0.0746587	0	0	0.0121921	high
TCGA-MP-A4SY	0.164084	0	0.017592	0.028322	0.102074	0.00676705	0	0.0262346	0	0.00325993	0	0	0.406442	0.011557	0.16483	0.032437	0	0.0337771	0	0	0.00262322	high
TCGA-73-4676	0.0128325	0	0	0.0799784	0.119777	0.0229383	0	0.00624967	0	0	0	0.0584516	0.179239	0	0.293643	0	0.0798588	0.118573	0	0	0.0284596	high
TCGA-78-8660	0.0898854	0	0.00761045	0.147314	0.175756	0.0396124	0.0450316	0.0469462	0	0.00470549	0.0198333	0	0.165426	0.0935983	0.113595	0.0176449	0	0.0330408	0	0	0	high
TCGA-44-6775	0.120456	0	0.0639395	0.0120632	0.200708	0.0122749	0.00318459	0.0145826	0	0	0.0182621	0.0224521	0.155144	0.0140809	0.136567	0.0701647	0.032623	0.0925576	0	0.0212434	0.00969659	high
TCGA-78-7146	0	0.0257968	0	0.0328998	0.211241	0.106767	0	0	0	0	0.0055048	0	0.226549	0.0824146	0.189638	0.030479	0.0409905	0	0.0423676	0	0.00535241	high
TCGA-55-6970	0.0637282	0	0.027574	0.0778532	0.234274	0.015634	0.0444477	0	0	0	0.0190825	0.0268913	0.129959	0.0591535	0.137992	0	0.080004	0.0834069	0	0	0	high
TCGA-05-4420	0.224882	0	0.185267	0.047311	0.133182	0	0	0.0257814	0	0	0.00833484	0	0.0315222	0.0154665	0.156339	0	0.00442062	0	0.017085	0	0.150407	high
TCGA-NJ-A55R	0.1299	0.0273393	0.165099	0.0607491	0.0483133	0.000524393	0.0242441	0.0425662	0	0	0.0395957	0	0.283929	0.0117113	0.0848384	0	0	0.0811899	0	0	0	high
TCGA-44-2656	0.0867949	0	0.0795579	0.120202	0.159958	0.0649479	0.0102035	0	0.0100365	0	0.019839	0.00517107	0.0432166	0.0657041	0.155793	0.0245668	0.0707501	0.0606069	0	0.0201194	0.00253298	high
TCGA-73-A9RS	0.175291	0	0.171239	0.143721	0.0386762	0.05229	0.0876029	0	0	0.00240307	0.00381353	0	0.0911712	0.0601901	0.0909321	0	0	0.0826699	0	0	0	high
TCGA-NJ-A55O	0.1	0	0.0255091	0.0331534	0.182655	0.00840977	0.0423379	0.0172377	0	0	0.0204055	0	0.112715	0.0792328	0.267969	0.0201472	0.00240615	0.0846929	0	0	0.00312814	high
TCGA-05-4415	0.0689974	0	0.0617701	0.208296	0.136153	0.0876339	0.0464778	0	0	0.0434531	0.0317453	0.00705696	0.0727495	0.0793337	0.0787799	0	0.0101851	0.0464197	0	0	0.0209485	high
TCGA-50-5931	0.121463	0	0.0404565	0.0643504	0.113243	0	0.114696	0	0	0.0138223	0	0	0.277117	0.0648408	0.132975	0	0.0431135	0.0139223	0	0	0	high
TCGA-50-5930	0.120346	0	0.228172	0.1525	0.0466454	0.0638292	0.0177663	0.00118034	0	0	0	0	0.186586	0.0610989	0.105064	0.00102067	0	0.0120469	0	0	0.00374462	high
TCGA-38-4627	0.0766533	0	0.0343401	0.0466307	0.252778	0	0	0.0126487	0	0	0.0322609	0.0276519	0.0931244	0.0397269	0.282024	0.00978215	0	0.0712111	0	7.86e-05	0.0210895	high
TCGA-55-7903	0.107987	0	0.0318776	0.149241	0.094635	0.0534117	0.0367804	0.0223147	0	0.0321876	0	0.00991166	0.152541	0.119358	0.093234	0.0507811	0.0251049	0.0180365	0.00259801	0	0	high
TCGA-05-5428	0.00622335	0.00409199	0	0.07142	0.0829593	0	0	0.0276917	0.00241193	0	0.0323182	0.00228462	0.0838079	0.0355956	0.340452	0.134339	0	0.13936	0	0.0034923	0.0335517	high
TCGA-55-7724	0.058401	0	0.0436142	0.0756395	0.134484	0.0499643	0	0	0.0121463	0.0347764	0	0	0.14919	0.104224	0.136992	0.0847688	0.0336043	0.0432255	0	0	0.0389689	high
TCGA-69-8255	0.129052	0	0.0990789	0.260465	0.0748129	0.170748	0.0461594	0	0	0.00479861	0.0215127	0.0136109	0.0394611	0.0517716	0.0635074	0	0.0022489	0.0227729	0	0	0	high
TCGA-78-7148	0.0906584	0	0.0538744	0.211162	0.144378	0.0440689	0.0378934	0.0146137	0	0	0.026067	0.0126378	0.0665724	0.0585559	0.111887	0.0703728	0.000288402	0.0569695	0	0	0	high
TCGA-78-7152	0.0516576	0.0344604	0.0883771	0.129637	0.200225	0.0148714	0.0429594	0.0458414	0	0	0.0350815	0	0.11296	0.0633951	0.0653901	0.051321	0	0.057186	0	0	0.00663732	high
TCGA-MP-A4TD	0.1434	0	0.203164	0.0719685	0.127357	0	0.0203726	0.0368151	0	0	0.0206171	0	0.223792	0.010357	0.092346	0.00429567	0.00979072	0.0357242	0	0	0	high
TCGA-44-A47A	0.0556516	0	0.00690995	0.0254476	0.143418	0.0172583	0.0407695	0.0563957	0	0.00449078	0	0.00890327	0.0898243	0.000915058	0.0519451	0.30697	0.129776	0.0613251	0	0	0	high
TCGA-50-6593	0.0182405	0.0369833	0.0306375	0.0132219	0.0682591	0.0126717	0.0352848	0.0100693	0	0.00101818	0	0.0481186	0.309857	0.0199182	0.111545	0.152044	0.0169885	0.090527	0	0	0.0246165	high
TCGA-73-4659	0.0677177	0	0.0812456	0.0306756	0.148325	0	0	0	0	0.000518074	0.00361825	0.00709725	0.146918	0.00842611	0.285189	0.073581	0.0345803	0.0633348	0	0	0.048773	high
TCGA-78-7540	0.0340343	0.0476959	0.0130296	0.0571014	0.113956	0	0.00387816	0.0143588	0	0	0.0360348	0	0.276568	0.0175234	0.242473	0.0486002	0.029578	0.0651689	0	0	0	high
TCGA-J2-A4AD	0.293345	0	0.0869795	0.0572692	0.161178	0.000726063	0	0.00278383	0	0	0	0.000329658	0.173587	0	0.0840442	0	0.0418243	0.0975108	0	0	0.000422669	high
TCGA-50-6592	0.197882	0	0.0532174	0.12078	0.120043	0.0693361	0.0125417	0	0	0.0491501	0.0116588	0	0.162664	0.0731361	0.104646	0	0	0.015923	0	0	0.009021	high
TCGA-95-8494	0.0320014	0	0	0.0236432	0.137372	0.0608321	0.0200458	0.00540573	0	0	0.0309056	0.164264	0.0520616	0	0.11812	0.159044	0.112199	0.0797026	0	0	0.00440338	high
TCGA-86-8278	0.0591564	0	0.145773	0.054285	0.244229	9.44e-05	0	0.00327033	0	0.019906	0.00551577	0.00695973	0.0880378	0.0653703	0.0885726	0.0825926	0.070312	0.0594952	0	0	0.00642996	high
TCGA-05-4250	0.0837879	0	0.0279474	0.239301	0.112118	0.13364	0.0348901	0	0	0.0101516	0	0.0300404	0.0445834	0.0727661	0.151094	0.027993	0.0132049	0.0146349	0	0	0.00384682	high
TCGA-86-7713	0.092112	0	0.074565	0.0929024	0.25721	0	0	0.0063878	0	0	0	0.0415424	0.133479	0.0693465	0.134147	0	0.0648187	0	0.0231825	0.000841646	0.00946533	high
TCGA-55-6982	0.0160216	0.0316664	0.0445465	0.0677907	0.0999781	0.017179	0.0379718	0.0315586	0	0	0.016087	0.00234432	0.220471	0.121679	0.158521	0.0566072	0.0153478	0.0596479	0	0	0.00258148	high
TCGA-49-AAR4	0.0553718	0	0.0275691	0.473376	0	0.0584439	0.0667735	0.0409846	0	0	0	0	0.09488	0.0554319	0.0983008	0.00779616	0	0.0080727	0.00892485	0	0.00407478	high
TCGA-55-7907	0.113074	0	0.0956648	0.137769	0.218887	0.0287948	0.0264933	0.0253586	0	0.00580876	0	0	0.104547	0.0815814	0.111366	0.0107011	0	0.0315053	0	0	0.00844918	high
TCGA-50-5051	0.14029	0	0.190718	0.0858708	0.10106	0.0149224	0.0432443	0.0282979	0	0	0.0243014	0	0.132688	0	0.0651377	0.0797528	0.0664599	0.0272572	0	0	0	high
TCGA-05-4402	0.0807025	0	0.0679625	0.0323047	0.185296	0	0	0.012995	0	0	0.0493433	0.00781991	0.0895937	0.041689	0.188788	0.0419455	0.0478034	0.134415	0	0	0.0193417	high
TCGA-50-8459	0.100896	0	0.106245	0.0597744	0.0915972	0.0217554	0	0.0189041	0	0	0	0.057632	0.100528	0.0293493	0.173032	0.12027	0.0137545	0.0819907	0	0	0.0242716	high
TCGA-78-8655	0.0263204	0.0105922	0.000310983	0.106042	0.111693	0.0220609	0.0223796	0.026387	0	0	0.0122333	0.00878672	0.298767	0.0748233	0.170243	0.0265768	0	0.0820084	0	0	0.000776603	high
TCGA-MP-A4TF	0.100861	0	0.211417	0.0548873	0.115646	0.0631833	0.0246348	0	0	0.01035	0.0355429	0	0.21496	0.0660224	0.0327511	0	0.0407381	0.00140183	0	0.00475284	0.0228514	high
TCGA-55-8203	0.0223977	0.0442041	0.297483	0.10204	0.0818367	0.0576569	0.0317615	0.0455367	0	0.00639064	0	0	0.129899	0.0690451	0.0559319	0.0235748	0	0.0248756	0	0	0.00736567	high
TCGA-86-8073	0.0340542	0	0.00522245	0.0874594	0.220766	0	0.0292399	0.0154143	0	0	0.0114985	0.114014	0.0741318	0.0683356	0.232866	0.053339	0	0.0527312	0	0	0.000928098	high
TCGA-64-5775	0.051259	0	0.021136	0.0528562	0.140091	0.000540153	0.0146605	0.0295196	0	0	0.0265329	0.0216214	0.26268	0.0406104	0.314534	0	0	0	0.00478548	0	0.0191735	high
TCGA-55-A4DG	0.112168	0.0155083	0.174845	0.143483	0.180491	0	0.0199787	0	0	0	0.0270003	0.0158891	0.0391396	0.0640254	0.0892639	0	0.0141756	0.104032	0	0	0	high
TCGA-55-6985	0.152113	0	0.0940026	0.0471675	0.205417	0.0453941	0.00612266	0.0129711	0	0	0.0292878	0	0.136736	0.079182	0.102442	0.00662527	0	0.0766869	0	0	0.00585266	high
TCGA-38-4629	0.0111557	0	0.0511223	0.139903	0.104729	0.0794779	0.00675739	0.00706411	0	0.0170069	0	0.0663199	0.12818	0.090555	0.226675	0.024402	0	0.0405355	0	0	0.00611566	high
TCGA-55-8092	0.00643246	0.0586801	0.143847	0.262044	0.0412071	0.117881	0.0501111	0	0	0.00242567	0.011922	0	0.0529774	0.109699	0.0935006	0.00317728	0	0.0418263	0	0	0.00426902	high
TCGA-05-4384	0.121709	0	0.0629903	0.0611604	0.105175	0	0.0268433	0	0	0	0.0256617	0.0205156	0.170085	0.0163213	0.262667	0.0590607	0	0.0447732	0	0	0.0230373	high
TCGA-91-6830	0.0617771	0	0.00282586	0.146612	0.160269	0	0.0359595	0	0	0	0.0564554	0.0227675	0.15943	0.0995395	0.102305	0.00897908	0.0109088	0.107802	0	0.0172403	0.00712886	high
TCGA-55-7913	0.110315	0	0.117712	0.0423978	0.0830819	0.0267869	0.0652352	0.0328711	0	0.00918566	0	0	0.357058	0.0349828	0.0623119	0.0420263	0	0	0	0	0.0160354	high
TCGA-78-7535	0.00568522	0.0133683	0.0265078	0.0454378	0.084912	0	0.000510023	0.0103064	0	0.0174925	0.00851274	0.0231528	0.332909	0.0115926	0.212043	0.203944	0	0.00362568	0	0	0	high
TCGA-49-6742	0.0904588	0	0.0250936	0.0915563	0.0890156	0	0.0643489	0.0074225	0	0	0.0753449	0	0.12329	0.0192924	0.236182	0	0.0608426	0.0835069	0	0	0.0336461	high
TCGA-64-1679	0.137003	0	0.0750676	0.0229035	0.0973665	0.000267542	0	0.0178515	0.00286995	0	0	0	0.343829	0.0127639	0.0756769	0.155386	0.0233689	0	0.0298149	0	0.00583018	high
TCGA-69-7760	0.0691064	0	0.0169599	0	0.115252	0.0083315	0.0462135	0.0171434	0	0	0.0047155	0.0109778	0.180616	0	0.107964	0	0.363934	0.0514573	0	0	0.00732858	high
TCGA-05-4405	0.175539	0	0.14311	0.016836	0.0995929	0.0147634	0	0.0273033	0	0.0161629	0	0	0.293065	0.00387911	0.133871	0	0.00746214	0.0677629	0	0	0.000651732	high
TCGA-05-5429	0.209571	0	0.197204	0.0192781	0.216032	0	0.00493022	0.0131932	0	0	0.0183511	0.00481502	0.0615957	0.0270392	0.126874	0.036869	0.00363437	0.0444497	0	0	0.0161622	high
TCGA-86-8674	0.150181	0	0.140626	0.0459378	0.0683584	0.0098417	0.12522	0.013151	0	0	0.0362063	0	0.256193	0.0480098	0.0422204	0	0.0494719	0.0145818	0	0	0	high
TCGA-44-5643	0.151999	0	0.0246756	0.156992	0.138636	0.0991037	0.00119845	0	0	0.0166337	0	0.0117855	0.123123	0.0945075	0.0989985	0.039561	0.0153908	0.0273945	0	0	0	high
TCGA-05-4382	0.0381881	0	0.0752571	0.0471508	0.164323	0.0447894	0.0056642	0.0145846	0	0	0.00617121	0	0.202552	0.0573294	0.293194	0.00623187	0	0.0185384	0	0	0.0260261	high
TCGA-MP-A4TC	0.0528687	0	0.0357684	0.120699	0.0983575	0.06766	0.0223904	0.0252422	0	0.0155978	0	0	0.275774	0.0793392	0.142225	0.0289116	0	0	0.0334403	0	0.00172583	high
TCGA-69-7763	0.141148	0	0.173109	0.0779449	0.189852	0.00944488	0.0215807	0.0168845	0	0	0.0163672	0.0209471	0.0851072	0.0181046	0.134268	0.00705182	0.0251883	0.060204	0	0	0.00279794	high
TCGA-55-A48Y	0.103701	0	0.177192	0.0496746	0.106604	0.0293172	0.0288667	0.0281594	0.00829023	0	0.0163886	0	0.28638	0.0388098	0.0797641	0	0.00898935	0.0226084	0	0	0.0152552	high
TCGA-55-6642	0.00146843	0.00614006	0.160426	0.0932072	0.173874	0.133536	0	0.0125826	0	0.0256395	0	0	0.205793	0.0344014	0.114314	0.00443697	0	0.0341801	0	0	0	high
TCGA-78-7220	0.163079	0	0.022933	0.18171	0.09975	0.051137	0.109828	0	0	0	0.0198124	0.00166618	0.105223	0.0597153	0.0805076	0.0520619	0	0.0429024	0	0.00414381	0.00553016	high
TCGA-50-5939	0.000473787	0.0712965	0.0751209	0.0271485	0.218579	0.0364147	0.00512312	0.0117034	0	0.00624687	0	0.00901945	0.262951	0.064525	0.154009	0.00229344	0.00971011	0.0199854	0.00710935	0	0.0182901	high
TCGA-38-6178	0.100247	0	0.0559402	0.0661157	0.208602	0	0.00944021	0.0174615	0	0	0.0182641	0.0194608	0.0841562	0.0577047	0.150353	0	0.0581091	0.151788	0	0	0.00235647	high
TCGA-MN-A4N4	0.14773	0	0.0865228	0.0197919	0.0401523	0.0172319	0.0187547	0.0233111	0.0247769	0	0	0	0.438534	0.0317727	0.105962	0	0	0.042122	0	0	0.00333904	high
TCGA-44-7662	0.134916	0	0.0633574	0.0872493	0.102266	0.0182913	0.0188075	0.0210248	0	0	0.0275646	0	0.215634	0.0596309	0.207354	0	0	0.0307299	0	0	0.0131731	high
TCGA-95-7562	0.122124	0	0.0784051	0.0340015	0.20654	0.0332027	0.0145804	0.0187678	0	0	0.00549085	0.00240513	0.192671	0.0898768	0.141994	0.0113	0	0.0418752	0	0	0.00676464	high
TCGA-55-8508	0.181468	0	0.344006	0.00763502	0.0648171	0.0435567	0	0.0161284	0	0.0339186	0	0	0.211646	0.0135005	0.0381178	0	0	0	0.0274794	0	0.0177264	high
TCGA-99-8025	0.237661	0	0.0879041	0.025089	0.148623	0.008217	0.0172673	0.0208775	0	0.00325573	0	0	0.251354	0.0297532	0.16139	0	0.0034134	0.000829623	0.00185315	0	0.002512	high
TCGA-62-A46O	0.331978	0	0.263898	0	0.11333	0.0131444	0.0216787	0.0171129	0	0.037951	0.0139777	0.0072776	0.062908	0.00315816	0.0219719	0	0.0865618	0.000804843	0	0.00424755	0	high
TCGA-86-8358	0.118894	0	0.142816	0.104455	0.106776	0.0334604	0.0569459	0	0	0.0204083	0.00816244	0	0.204663	0.0598245	0.135544	0	0	0.00805054	0	0	0	high
TCGA-44-A47B	0.013046	0	0.0017693	0.182866	0.0784427	0.067858	0.0176119	0.0420158	0	0	0.0373572	0	0.179543	0.0477124	0.147087	0.0814433	0.00652379	0.0967234	0	0	0	high
TCGA-49-4507	0.01986	0	0.0819554	0.285798	0	0.145569	0.0269744	0.0276805	0.0418716	0	0.0625975	0	0.0554779	0.0580766	0.10727	0.0128908	0	0.0739296	0	0	4.85e-05	high
TCGA-44-8120	0.11854	0	0.0939042	0.0626576	0.189242	0.0461939	0.00743704	0.000501378	0	0	0.00217061	0.024898	0.0866465	0.0216174	0.120609	0.11589	0.0229836	0.0722772	0	0	0.0144316	high
TCGA-44-6776	0.056823	0	0.0888203	0.100654	0.263612	0.016306	0.0432619	0	0	0	0.0242586	0.0271774	0.0222236	0.0376409	0.072424	0.118185	0.043825	0.0790946	0	0	0.0056941	high
TCGA-62-8402	0.0399996	0	0.00960116	0.114817	0.160673	0.0851396	0.000165146	0.0413559	0	0.0162537	0.00148693	0	0.25498	0.19578	0.0475681	0.00174713	0	0.0280203	0	0	0.00241216	high
TCGA-64-1678	0.146295	0	0.331905	0.0848531	0.0544244	0.157058	0	0.00255233	0	0.01477	0.0125622	0.0031763	0.0338169	0.0090334	0.0847016	0.00806403	0.0091852	0.0444195	0	0	0.00318339	high
TCGA-97-7554	0.0285084	0.00105323	0.0994014	0.0894349	0.143129	0.00818237	0.0219193	0.00647868	0	0	0.00939938	0	0.213825	0.0887776	0.195598	0.018384	0	0.074868	0	0	0.00104053	high
TCGA-78-7167	0.154337	0	0.0945428	0.121856	0.172667	0	0.0382128	0.0309245	0	0	0.041858	0.020773	0.0554905	0.0532507	0.122047	0.0252926	0	0.0687476	0	0	0	high
TCGA-50-6595	0.013566	0	0.0018417	0.0886427	0.163967	0.0667948	0.00990642	0	0	0.0399008	0.00719734	0.00279128	0.189496	0.166979	0.194319	0	0.0266035	0.0191953	0	0	0.00879868	high
TCGA-64-1677	0.0752352	0	0.16755	0.124772	0.0796102	0.170014	0.0486502	0.00538305	0.016256	0	0	0	0.0952569	0.131564	0.0594374	0.00939498	0.00433338	0.0117168	0	0	0.000826285	high
TCGA-97-8547	0.0056454	0.0016298	0.00306896	0.0188	0.0939581	0	0.0405733	0.0484108	0	0.028599	0	0	0.482931	0	0.144765	0.00916073	0.0968455	0.0255535	0	0	5.86e-05	high
TCGA-55-7727	0.171158	0	0.0470708	0.0425536	0.295299	0.0442618	0.0112837	0	0.0040256	0.0105861	0	0	0.0478954	0.0882132	0.135089	0.0441639	0.0170628	0.0392871	0	0	0.00205034	high
TCGA-73-4675	0.00488752	0.0532073	0.00705236	0.0555234	0.0354731	0.0244268	0.0154264	0.0382027	0	0	0.0233254	0.0243749	0.301292	0	0.141601	0.136108	0.0433787	0.0899368	0	0	0.00578351	high
TCGA-86-8279	0.0321196	0	0.0432331	0.0258579	0.0846372	0.00708139	0.0141889	0.0182141	0	0.009727	0	0.00093709	0.345611	0.0344663	0.117105	0.251262	0.0064305	0.00912875	0	0	0	high
TCGA-97-7937	0.00379842	0.0187056	0.0343515	0.0471334	0.0872503	0.00628291	0.0385329	0.0347693	0	0.022955	0	0	0.310221	0.0671226	0.174968	0.0441099	0	0.0488486	0.0587024	0	0.00224821	high
TCGA-78-7542	0.0635151	0	0.0472288	0.106331	0.0929147	0.0739485	0.0469497	0.033434	0	0.0258032	0.00874013	0.00443283	0.0765567	0.154267	0.0765332	0.0492045	0.100914	0.0392264	0	0	0	high
TCGA-MP-A4T7	0.0349828	0	0.0194451	0.0516884	0.203442	0.0090876	0.0845227	0.00688908	0	0.0100008	0.0208428	0.00282907	0.11901	0.0143237	0.212332	0	0.154551	0.037579	0	0	0.018474	high
TCGA-49-4514	0.0935611	0	0.0102275	0.165882	0.093601	0.116989	0.0582189	0.0206871	0	0	0.0927817	0.012721	0.0940723	0.0747945	0.0628277	0.00393967	0.000107624	0.0950562	0	0	0.00453233	high
TCGA-78-7154	0.0862535	0	0.00524596	0.085424	0.310918	0.0340504	0.0227035	0	0	0.0106264	0.0154077	0.0127265	0.0438623	0.117217	0.122545	0.0516833	0.00646981	0.0748667	0	0	0	high
TCGA-44-3918	0.0193076	0	0.0524272	0.0825972	0.290395	0.0676912	0.0242297	0	0.00400096	0.0159762	0.0111312	0	0.104964	0.0905498	0.200969	0.00464618	0.0151708	0.0105492	0	0	0.00539544	high
TCGA-73-4670	0.138206	0	0.144687	0.064594	0.14076	0.00419909	0.0490896	0.018332	0	0	0	0.00806332	0.133822	0	0.0948437	0	0.121974	0	0.0396714	0.00651406	0.0352449	high
TCGA-55-A493	0.163713	0	0.0500932	0.0970843	0.166624	0.0956057	0	0.00609314	0	0.0154179	0.035546	0	0.0957096	0.0743067	0.159795	0.0165612	0	0.0213244	0	0	0.00212613	high
TCGA-49-6745	0.00510166	0	0	0.141437	0.142453	0.0647203	0.0398875	0.0131258	0	0.0118005	0	0.0883309	0.0870538	0.113425	0.111209	0.0665974	0.0521457	0.0626914	0	0	2.04e-05	high
TCGA-38-4631	0.125198	0	0.136379	0.117954	0.121131	0.010721	0	0.00778082	0	0	0.0174922	0	0.133199	0.0957458	0.13062	0.00628846	0.00265395	0.0326474	0	0	0.0621901	high
TCGA-55-A57B	0.024273	0.0101197	0	0.0228278	0.203702	0.0106314	0.0121166	0.0238965	0	0	0.0341959	0.0364256	0.0557935	0.0160135	0.149415	0.227402	0.0602958	0.0983903	0	0	0.0145018	high
TCGA-44-A4SS	0.0408796	0	0.00376815	0.142139	0.235259	0.0833152	0.0071108	0	0	0.0834282	0	0.0172744	0.0865348	0.074243	0.145452	0.0302074	0.0050913	0.0393351	0	0	0.00596215	high
TCGA-MN-A4N5	0.0994676	0	0.0835736	0.19326	0.0728771	0.0767546	0.0789854	0.034656	0	0.00330837	0.00764466	0.00292124	0.0929035	0.113055	0.0881009	0.0307324	0	0.0217598	0	0	0	high
TCGA-55-1596	0.0483927	0	0.052225	0.0992487	0.125073	0	0.0679731	0.0596617	0	0.022918	0	0.00271351	0.157534	0.0812584	0.143397	0	0.104243	0.0353614	0	0	0	high
TCGA-91-6828	0.124856	0	0.0800759	0.116236	0.232954	0.0111542	0.0185163	0	0	0	0.032354	0.0312894	0.00172168	0.0572083	0.183054	0.0603344	0	0.0291691	0	0	0.0210764	high
TCGA-73-7499	0.0683579	0	0.110874	0.226028	0.0765982	0.0680822	0.0307978	0.0563743	0	0	0	0	0.0654307	0.12401	0.0894361	0.0466571	0	0.0347402	0	0	0.00261258	high
TCGA-95-7948	0.102023	0	0.207347	0.109932	0.112806	0	0.0209414	0	0	0	0.0817137	0.0271958	0.00658853	0.0262345	0.124186	0.0694255	0.017411	0.0885054	0	0	0.00568967	high
TCGA-95-7043	0.195393	0	0.160389	0.170954	0.0485213	0.024189	0.0231375	0.0449121	0	0	0.0259127	0	0.0746231	0.0489566	0.114413	0.0282306	0	0.0403671	0	0	0	high
TCGA-50-5044	0.0556938	0	0.0918913	0.140602	0.100069	0.110758	0.0139101	0.0443408	0	0	0.026107	0.00797719	0.0647429	0.0592568	0.148522	0.060993	0.0154841	0.0569774	0	0	0.00267435	high
TCGA-86-7955	0.317218	0	0.0144744	0	0.119725	0	0	0.00928123	0.0376237	0.0779861	0	0	0.109288	0.119635	0.0957398	0	0.0393675	0.0596608	0	0	0	high
TCGA-49-AARN	0.0977264	0.00905638	0.235632	0.0641171	0.13566	0	0.0339154	0.066624	0	0	0.0426335	0	0.0796449	0.0424273	0.0357793	0.0857074	0.00629086	0.0609318	0	0	0.00385419	high
TCGA-50-5072	0.139831	0	0.122342	0.0560889	0.210256	0.00176278	0.0350114	0.00429475	0	0.0130214	0.00369797	0.015885	0.143212	0.0427491	0.110531	0.00620256	0.0372806	0.0288515	0	0	0.0289815	high
TCGA-50-7109	0.128178	0	0.188102	0.14012	0.0736516	0.0498282	0.0305184	0.0149083	0	0	0.0323221	0.00692189	0.0837559	0.105814	0.0687594	0.022781	0	0.0503132	0	0	0.00402618	high
TCGA-44-5644	0.228434	0	0.217462	0.116522	0.0120183	0.0869061	0.0221135	0	0	0	0.00981286	0	0.157794	0.0123894	0.06322	0	0.0352196	0.0123572	0	0	0.0257509	high
TCGA-78-7536	0.0461258	0	0.0809887	0.153455	0.152793	0.0439952	0.0322741	0	0	0	0.0475537	0.0174273	0.0575382	0.102905	0.197756	0.0298343	0	0.0317615	0	0	0.00559341	high
TCGA-05-4403	0.165542	0	0.0279214	0.0228182	0.169294	0	0.00661315	0.00539194	0	0	0.0270041	0.0333316	0.182675	0.056409	0.156539	0.0283785	0	0.114674	0	0.00340779	0	high
TCGA-78-7145	0.132666	0	0.0213215	0	0.206228	0.00275108	0.000587213	0.00935406	0	0	0	0.0499176	0.199604	0.0110029	0.128729	0.109965	0.059279	0.0268915	0.0299271	0	0.0117764	high
TCGA-NJ-A4YP	0.10913	0	0.0608884	0.0746215	0.193465	0	0.0441086	0.013954	0.00947891	0	0.0406079	0	0.156671	0.0364809	0.13701	0	0.0507941	0.0566427	0	0	0.0161466	high
TCGA-78-7537	0.0611528	0	0.285566	0.122388	0.0468761	0.0028695	0.00687486	0.058719	0	0	0.0377447	0.00648079	0.0518264	0.00805341	0.134634	0.0822645	0.0297794	0.064771	0	0	0	high
TCGA-78-7166	0.048955	0.0181023	0.0769395	0.162291	0.121555	0.0091938	0.0931365	0.0540748	0	0.0433202	0	0	0.208331	0.105109	0.0424439	0	0.00817736	0.00837108	0	0	0	high
TCGA-78-7159	0.148399	0	0.217993	0.086239	0.178496	0.00569049	0.00281001	0.00955286	0	0	0.0651591	0.0131484	0.125604	0.0470287	0.030297	0	0.013216	0.0247075	0	0	0.031659	high
TCGA-50-5933	0.0361054	0	0.0122426	0.0555283	0.190861	0.0060081	0.0104445	0	0	0.00764984	0	0.0102993	0.299246	0.0529327	0.281797	0.004777	0	0.0205274	0.00354059	0	0.00804024	high
TCGA-95-A4VK	0.195037	0	0.0432577	0.124716	0.21683	0.0152473	0.0616452	0.0209461	0	0	0.0181183	0	0.121801	0.0775772	0.0504123	0	0.0181985	0.0362132	0	0	0	high
TCGA-64-5779	0.0932866	0	0.367357	0.0920327	0.225804	0.0521225	0	0.00648832	0	0.0168034	0	0	0.0771401	0.038059	0.017352	0.0080679	0	0.004252	0	0	0.00123496	high
TCGA-97-8179	0.0341949	0	0	0.0687997	0.0612037	0	0.0796311	0.0253337	0	0	0.0343601	0.0262406	0.202433	0.0466132	0.182925	0.109517	0.0136735	0.0736926	0	0.0370998	0.00428232	high
TCGA-78-7155	0.0997952	0	0.0174462	0.204394	0.136151	0.0702924	0.0508268	0	0.0196074	0	0.00800559	0.0129241	0.0497253	0.0945514	0.144289	0.0781914	0	0.0127519	0	0	0.00104807	high
TCGA-05-4418	0.0959755	0	0.179148	0.118396	0.146402	0.042655	0.0105909	0.0581696	0	0.000810916	0	0	0.101272	0.0868551	0.119394	0	0.00795277	0.0249308	0	0	0.00744676	high
TCGA-55-6984	0.040575	0.0954556	0.0488712	0.0687824	0.293149	0	0	0.0710688	0	0	0.0259074	0	0.053427	0.00297614	0.0851833	0.0392838	0.0504765	0	0.0808929	0	0.043951	high
TCGA-99-8032	0.084546	0	0.349486	0.063739	0.141907	0	0.0152037	0.0143781	0	0	0.0271479	0	0.149214	0.0122711	0.0782306	0	0.00719161	0.0440775	0	0	0.0126079	high
TCGA-50-6673	0.0959212	0	0.0298702	0.0300006	0.195494	0.000905653	0.0474055	0.0246205	0	0	0.0306948	0.0204338	0.157164	0.0419806	0.170869	0.0737985	0.042788	0.0306469	0	0	0.00740653	high
TCGA-67-3772	0.0360844	0.000272703	0.139224	0.0659348	0.156448	0.0145799	0	0	0.0154653	0	0	0.0299552	0.0387868	0.0219082	0.130658	0.237455	0.0330275	0.0738952	0	0	0.00630466	high
TCGA-05-4433	0.0240693	0.0115368	0	0.0978335	0.155267	0.02532	0.0217818	0.00698948	0	0.00190103	0.00299839	0	0.314741	0.0952362	0.142199	0.0237484	0	0.0567349	0	0	0.0196439	high
TCGA-91-6829	0.212335	0	0.0222377	0.0639036	0.102589	0	0	0.0156117	0	0	0.0642352	0.00380052	0.2012	0.0110685	0.114825	0.0160989	0	0.164884	0	0	0.00721078	high
TCGA-44-6779	0.0223982	0	0.00767116	0.178592	0.175426	0.0533548	0.0169023	0.049924	0	0.0663887	0	0	0.0788874	0.141759	0.142933	0.0149331	0	0.0422104	0	0	0.00862001	high
TCGA-L4-A4E5	0.110681	0	0.0355368	0.111788	0.174591	0.0171779	0.014157	0.0459921	0	0	0.0278573	0	0.243295	0.0697553	0.133902	0.00987171	0	0.00539519	0	0	0	high
TCGA-53-7624	0.130865	0	0.0800043	0.111568	0.0613324	0.0364253	0.0474067	0.0291793	0	0	0.0405881	0	0.168956	0.152683	0.0990434	0	0.0398619	0	0	0.00208713	0	high
TCGA-49-6767	0.00752669	0	0.00358793	0.147843	0.126945	0.0870624	0.0158492	0.0294294	0	0.0191557	0.00528559	0	0.337855	0.0732535	0.112353	0.00846158	0	0.0253913	0	0	0	high
TCGA-55-7726	0.115204	0	0.0685169	0.0497232	0.210887	0	0.000185475	0	0	0	0	0	0.0749766	0.0678519	0.0899934	0.269561	0	0	0.0373947	0.00243297	0.0132727	high
TCGA-55-6979	0.0779736	0	0.104292	0.117939	0.149798	0.0261214	0.0517941	0.0147414	0	0	0.0167749	0	0.131757	0.0978435	0.153362	0.0167393	0	0.0365603	0	0	0.00430435	high
TCGA-44-3396	0.0677102	0	0.0682434	0.0989518	0.165968	0.0297593	0	0	0.00148842	0.0307757	0	0	0.203032	0.107855	0.139187	0.03164	0	0	0.0231965	0	0.0321937	high
TCGA-49-AARE	0.149783	0	0.0995881	0.0697465	0.0831493	0.0472895	0.0727628	0.0422756	0	0.0388572	0	0	0.221316	0.0940321	0.048342	0	0.000970802	0.0318869	0	0	0	high
TCGA-44-6774	0.0522359	0	0.0417921	0.0411014	0.256071	0.0221144	0	0.0280343	0	0.0563266	0	0.0257386	0.223942	0.0507291	0.165313	0.006862	0.0020218	0.000916066	0.0081966	0	0.0186043	high
TCGA-L9-A5IP	0.0952237	0	0.177713	0.205435	0	0.0889219	0.063432	0.0123212	0	0	0.0503162	0.00639844	0.119918	0.0269084	0.0367162	0	0.0124401	0.0451179	0	0.0161255	0.0430117	high
TCGA-69-8253	0.187631	0	0.165633	0.0558909	0.175234	0	0.042389	0.00402297	0	0	0.0407589	0.0161177	0.0719936	0	0.115335	0	0.0769193	0.0385299	0	0	0.00954439	high
TCGA-55-8620	0.0579582	0	0.0547891	0.165251	0.130169	0.0707082	0.0431543	0.0313779	0	0.00369464	0	0	0.225904	0.0930272	0.089696	0.00858571	0	0.0254693	0	0	0.000215471	high
TCGA-69-7973	0.0884783	0	0.106186	0.10924	0.142965	0.0819576	0	0.00327285	0	0	0.037031	0.0141331	0.0429203	0.040807	0.131336	0.0461761	0.0232348	0.121321	0	0	0.0109416	high
TCGA-05-4430	0.019277	0	0.0310277	0.0643228	0.0899417	0.0242269	0.0372445	0.0208737	0	0	0.0232167	0.00771485	0.208674	0.0647947	0.152641	0.129703	0.0445805	0.0625437	0	0.0034173	0.0157996	high
TCGA-49-4486	0.158978	0	0.219793	0.112811	0.167763	0.0226658	0.0441733	0	0	0	0.0100654	0.00703541	0	0.046217	0.127599	0.0585963	0.0136501	0.00592521	0	0	0.00472747	high
TCGA-MP-A4TA	0.0530687	0	0.0565888	0.160515	0.181507	0.0322064	0.0676464	0.0018655	0	0.00643158	0.0483264	0.00857942	0.154668	0.0765058	0.0975185	0	0.00623071	0.0483413	0	0	0	high
TCGA-55-7284	0.0628827	0	0.0154424	0.0845036	0.100484	0.00764859	0.0112409	0.0153733	0	0	0.0180963	0	0.305852	0.0745311	0.186057	0.0272864	0	0.0765932	0	0	0.0140089	high
TCGA-69-7764	0.19119	0	0.158546	0.11195	0.314225	0.00488883	0.0152153	0	0	0	0.0148912	0.00860437	0.0607571	0.0548985	0.0410867	0	0.0117106	0.012036	0	0	0	high
TCGA-44-A4SU	0.162489	0	0.299174	0.0317801	0.127662	0	0.0721303	0.0341746	0	0	0	0	0.0991053	0.0637935	0.0152494	0.0613399	0.016116	0.0169863	0	0	0	high
TCGA-49-4506	0.0327616	0.00170547	0.0191834	0.33646	0.0556993	0.091738	0.0396203	0.0131135	0	0	0.0334319	0.00460978	0.0668549	0.0815757	0.11859	0.0919867	0	0.00593931	0	0	0.00673034	high
TCGA-78-7161	0.136308	0	0.162849	0.0471842	0.1955	0	0.026476	0.0277736	0	0	0.0870437	0	0.109179	0.0260211	0.0676108	0	0.040103	0.0568622	0	0	0.01709	high
TCGA-62-A46P	0.1454	0	0.180525	0.0750707	0.113052	0.00114202	0.0440152	0.0099321	0	0	0.0299882	0	0.0726886	0.0109461	0.223007	0	0.0414783	0.0399843	0	0	0.0127712	high
TCGA-49-6761	0.0732301	0	0.0496197	0.143977	0.1848	0.0679735	0.0383153	0.00823579	0.0297919	0	0.0303372	0	0.121303	0.08758	0.111473	0.00770752	0.0194665	0.0246555	0	0	0.00153403	high
TCGA-69-7980	0.0466018	0	0.00202761	0.146734	0.18153	0.0757698	0.0738318	0.0204967	0	0	0.00509667	0.0448189	0.0513037	0.12096	0.153639	0.00490191	0.000891204	0.0581527	0	0	0.0132453	high
TCGA-93-7348	0.218426	0	0.157393	0.0643617	0.149667	0.0191469	0	0.0374177	0	0	0	0	0.233178	0.038872	0.060939	0.000384809	0	0.000629893	0.0148621	0	0.00472146	high
TCGA-05-5425	0.0871392	0	0.0757767	0.166467	0.0636301	0.116223	0.00598969	0.00361353	0.000539166	0	0.00720569	0	0.0699395	0.122199	0.145596	0.0270076	0.010427	0.0681283	0	0.000370688	0.0297467	high
TCGA-97-8175	0.00620345	0.0362125	0	0.029522	0.107539	0	0	0.0159807	0	0	0.0380383	0.0208381	0.179177	0.0227478	0.163123	0.269411	0.0284312	0.0577475	0	0	0.025029	high
TCGA-50-6594	0.0721042	0	0.0169753	0	0.176831	0	0	0	0	0	0.0450305	0.0291214	0.206275	0	0.179963	0.0844507	0.109354	0.0741376	0	0	0.00575634	high
TCGA-93-8067	0.101502	0	0.0145978	0.0768768	0.191539	0	0.0537078	0.0159411	0	0	0.0553003	0.00336341	0.167155	0.103567	0.173156	0.0386018	0.00122377	0	0	0.00329153	0.000174914	high
TCGA-55-8205	0.0874228	0	0.0487451	0.176517	0.123091	0.0698101	0.0438277	0	0	0	0.0283898	0.0277144	0.0495879	0.0706248	0.193896	0.059291	0	0.0100478	0	0.00631563	0.0047199	high
TCGA-62-8398	0.220158	0	0.0199908	0.0168074	0.215806	0.0198841	0.0121913	0.00798356	0	0.00883956	0.0413456	0.0174205	0.190694	0.0670889	0.0822123	0.0281094	0	0.0416754	0	0	0.00979288	high
TCGA-83-5908	0.0887158	0	0.0164461	0.277085	0.0740529	0.161305	0.0529341	0.00332751	0	0.0533978	0	0.00975982	0.042069	0.0953237	0.05293	0.0623079	0	0.0103454	0	0	0	high
TCGA-05-4422	0.0878932	0	0.23587	0.225014	0.158547	0.0134593	0.0377991	0.0304596	0	0	0.000922027	0.0171382	0.037616	0.0457516	0.0975082	0.00695806	0	0	0.000205049	0	0.004858	high
TCGA-55-6975	0.171573	0	0.20045	0.0665501	0.198815	0.00266128	0.0286079	0.0139768	0	0	0.0223055	0.0159693	0.0651616	0.00447923	0.078525	0	0.0845755	0.0400644	0	0	0.00628556	high
TCGA-MP-A4T9	0.129793	0	0.0127462	0.0836431	0.210589	0.0077215	0.00298499	0	0	0.0299183	0	0.0177963	0.186151	0.0396804	0.166921	0.0156163	0.0186839	0.0727713	0	0	0.00498322	high
TCGA-49-AAR9	0.0485849	0	0.0105361	0.127949	0	0.000692175	0.0940684	0.0224868	0.066255	0	0.0225655	0	0.440553	0.0737749	0.0495094	0	0.0416797	0	0	0	0.00134529	high
TCGA-55-8091	0.100451	0	0.0719613	0.0367543	0.234099	0.00110423	0	0.0204581	0	0	0.0542766	0.0130563	0.0603946	0.0732674	0.150455	0.0646472	0	0.105713	0	0	0.0133619	high
TCGA-49-4490	0.10568	0	0.0127805	0.0849814	0.177001	0	0.0555163	0.0843352	0	0	0.0343274	0.0120098	0.218835	0.0685551	0.055448	0.0114698	0.0143257	0.0647349	0	0	0	high
