# Supplementary material for: Identification of a novel gene signature of lung adenocarcinoma based on epidermal growth factor receptor-tyrosine kinase inhibitor resistance
Source: Front Oncol. 2022 Dec 1;12:1008283. doi: 10.3389/fonc.2022.1008283 (PMC9751970; doi:10.3389/fonc.2022.1008283)
Supplement: Supplementary file 1 [file DataSheet_1.zip › Supplementary_Material/Supplementary Table 12.xlsx]

## Sheet: Sheet1
The differential expression of immunotherapy response biomarkers in the high-risk and low-risk LUAD patients
ID	CD274/PD-L1	PDCD1/PD-1	CTLA4	Risk
TCGA-05-4249	2.01093	1.4708	0.970566	low
TCGA-05-4397	1.26289	0.749596	1.1712	low
TCGA-05-4398	18.6194	2.89419	1.99906	low
TCGA-05-4417	2.53243	2.70044	4.51077	low
TCGA-05-4424	1.5417	1.07545	1.23655	low
TCGA-05-4426	7.99751	1.19175	0.733367	low
TCGA-05-4427	10.836	0.580548	1.51962	low
TCGA-05-4432	2.11678	2.12631	1.79846	low
TCGA-05-5423	1.78756	1.0143	3.0343	low
TCGA-35-4123	16.1291	9.39563	3.75117	low
TCGA-38-4625	29.0984	0.970731	0.803427	low
TCGA-38-4626	4.41949	0.803488	1.11207	low
TCGA-38-4628	0.891045	0.180366	0.353715	low
TCGA-38-4630	1.01882	0.748035	1.462	low
TCGA-38-4632	5.0683	6.16557	2.69878	low
TCGA-38-7271	3.12184	7.29898	3.17628	low
TCGA-38-A44F	2.63466	2.04791	4.72846	low
TCGA-44-2655	1.01637	0.76691	1.13139	low
TCGA-44-2657	2.3351	9.00464	3.5099	low
TCGA-44-2659	2.00363	1.88009	1.54902	low
TCGA-44-2661	3.18011	2.45198	5.37727	low
TCGA-44-2665	5.0489	0.800055	2.04066	low
TCGA-44-3398	6.45789	0.681024	2.69349	low
TCGA-44-3919	5.66693	2.43644	2.94428	low
TCGA-44-5645	3.00027	1.26346	5.67193	low
TCGA-44-6147	2.28685	1.63206	5.09318	low
TCGA-44-6148	1.59066	0.575076	0.728757	low
TCGA-44-6777	4.90402	1.4279	1.52703	low
TCGA-44-6778	9.7687	4.25428	9.06961	low
TCGA-44-7659	2.31888	0.611547	0.898677	low
TCGA-44-7660	2.82629	1.64251	1.34782	low
TCGA-44-7667	0.858681	0.359748	0.503749	low
TCGA-44-7669	2.74915	1.64432	2.09792	low
TCGA-44-7672	4.7714	4.4591	4.40546	low
TCGA-44-8117	3.33948	1.39102	1.33883	low
TCGA-44-A479	4.88931	7.11269	6.21581	low
TCGA-44-A47G	7.97551	5.00441	6.22897	low
TCGA-49-4487	2.51256	3.49008	3.94904	low
TCGA-49-4501	1.99054	1.0447	0.544913	low
TCGA-49-4505	4.36718	2.71654	1.91245	low
TCGA-49-4510	0.992193	0.440223	0.30006	low
TCGA-49-4512	1.13277	0.388455	0.717325	low
TCGA-49-6744	2.63361	3.07725	3.07954	low
TCGA-49-AAQV	3.37757	2.42717	1.99066	low
TCGA-49-AAR0	1.64099	3.99614	2.50561	low
TCGA-49-AAR2	0.579544	2.05364	1.62946	low
TCGA-49-AARQ	1.23498	2.9632	1.77513	low
TCGA-49-AARR	3.68186	2.65287	1.60325	low
TCGA-4B-A93V	11.4202	1.9418	2.06985	low
TCGA-50-5045	5.84504	3.79174	3.73037	low
TCGA-50-5049	4.18593	6.22758	5.43217	low
TCGA-50-5055	1.6289	5.88358	2.85322	low
TCGA-50-5932	0.830964	0.194124	0.219971	low
TCGA-50-5935	1.74204	0.870878	1.63878	low
TCGA-50-5941	7.50548	4.88018	3.67404	low
TCGA-50-5942	1.10304	0.551533	0.549972	low
TCGA-50-5944	1.08284	0.201601	0.276417	low
TCGA-50-6597	1.41657	5.54008	1.43289	low
TCGA-50-8457	1.45686	2.21683	2.0096	low
TCGA-50-8460	1.56321	2.18263	2.9169	low
TCGA-53-7626	2.81606	2.80728	2.72194	low
TCGA-53-A4EZ	1.56505	1.47404	1.11507	low
TCGA-55-1592	2.10304	0.397064	0.651779	low
TCGA-55-1594	2.34158	1.33669	1.01337	low
TCGA-55-5899	2.09169	1.65795	2.61321	low
TCGA-55-6543	3.7326	0.432318	0.37122	low
TCGA-55-6968	5.38602	2.99652	2.7021	low
TCGA-55-6971	4.16037	6.81678	4.85534	low
TCGA-55-6972	0.249679	0.10108	0.201588	low
TCGA-55-6980	3.19687	1.44344	5.42946	low
TCGA-55-6983	1.31697	2.24878	1.18311	low
TCGA-55-6986	1.93407	0.727902	0.281449	low
TCGA-55-6987	8.7798	4.46662	4.16541	low
TCGA-55-7227	6.33339	2.18879	3.18036	low
TCGA-55-7281	1.25204	1.13188	2.10968	low
TCGA-55-7283	1.56769	1.05691	0.640618	low
TCGA-55-7573	1.69492	0.959446	1.71355	low
TCGA-55-7574	2.32513	4.79526	7.04306	low
TCGA-55-7725	3.98883	0.199774	2.51003	low
TCGA-55-7728	3.23021	2.13477	2.75607	low
TCGA-55-7816	3.76746	2.00922	1.72775	low
TCGA-55-7910	1.14042	0.7387	1.03125	low
TCGA-55-7911	9.53867	5.87536	6.03362	low
TCGA-55-7914	3.80105	1.1407	1.29514	low
TCGA-55-7995	5.04767	8.82073	2.25114	low
TCGA-55-8085	1.75073	3.07704	3.78139	low
TCGA-55-8090	8.13423	0.707316	1.08188	low
TCGA-55-8096	1.3006	3.28749	0.568472	low
TCGA-55-8097	0.998195	1.22959	1.3179	low
TCGA-55-8206	2.05933	0.760335	2.67359	low
TCGA-55-8207	1.80524	0.697418	1.75252	low
TCGA-55-8208	10.2015	4.64186	5.57709	low
TCGA-55-8301	12.0806	5.08605	3.87996	low
TCGA-55-8506	2.75132	1.65367	1.54981	low
TCGA-55-8507	1.21214	0.736841	0.505897	low
TCGA-55-8510	5.81725	3.91746	2.34893	low
TCGA-55-8511	12.8175	2.59871	3.71803	low
TCGA-55-8512	1.55367	0.267378	0.244403	low
TCGA-55-8513	3.8152	1.14059	1.54808	low
TCGA-55-8514	2.04848	0.954825	1.22033	low
TCGA-55-8615	0.360701	0.305243	0.326925	low
TCGA-55-8616	3.37229	1.20387	0.939987	low
TCGA-55-8619	2.52273	4.21878	2.02116	low
TCGA-55-8621	7.18058	2.2754	1.44591	low
TCGA-55-A48X	2.92136	4.02255	2.48579	low
TCGA-55-A48Z	5.83713	1.98924	1.61432	low
TCGA-55-A490	0.719847	0.563708	1.60306	low
TCGA-55-A491	3.88137	4.27034	0.906952	low
TCGA-55-A4DF	8.57458	2.53235	3.77716	low
TCGA-62-8394	1.51249	1.31688	1.09429	low
TCGA-62-8395	0.481832	0.78026	0.456457	low
TCGA-62-8397	0.946523	0.403138	0.62812	low
TCGA-62-8399	2.70975	0.792103	0.798836	low
TCGA-62-A46R	3.09684	0.928411	6.16817	low
TCGA-62-A46V	1.25257	0.234864	0.713242	low
TCGA-62-A46Y	7.56323	1.48781	1.95474	low
TCGA-62-A470	1.56773	0.130191	0.675078	low
TCGA-62-A472	7.63208	2.8663	1.38579	low
TCGA-64-1676	10.2577	0.660695	1.44196	low
TCGA-64-1681	1.39375	0.875133	1.17357	low
TCGA-64-5774	1.29368	1.00779	1.39145	low
TCGA-64-5778	6.87514	5.95994	3.63433	low
TCGA-64-5815	2.61328	0.727671	1.59017	low
TCGA-67-3770	1.21634	0.839264	1.79333	low
TCGA-67-3771	2.16155	2.13784	2.25189	low
TCGA-67-3773	3.2784	1.29007	2.09638	low
TCGA-67-3774	1.71207	1.51115	1.06939	low
TCGA-67-4679	2.06466	0.851408	1.00019	low
TCGA-67-6215	1.00971	0.318178	0.47004	low
TCGA-67-6216	3.341	1.42428	1.62145	low
TCGA-67-6217	1.74533	1.95016	2.95924	low
TCGA-69-7765	2.45629	1.06209	1.75683	low
TCGA-69-7974	11.8705	2.14104	1.81728	low
TCGA-69-7978	18.4551	8.36919	4.36037	low
TCGA-69-7979	1.91682	0.892616	0.816473	low
TCGA-69-8254	2.55805	1.68148	2.33693	low
TCGA-69-8453	2.71429	2.47757	1.93012	low
TCGA-69-A59K	26.7191	1.99256	5.22522	low
TCGA-71-6725	0.75454	0.0255	0.0444987	low
TCGA-71-8520	2.50336	0.490668	1.24417	low
TCGA-73-4658	12.8077	2.08007	3.50923	low
TCGA-73-4662	4.73772	1.93048	3.12752	low
TCGA-73-7498	0.80794	1.49783	1.18168	low
TCGA-78-7147	1.13827	1.42377	0.430991	low
TCGA-78-7149	0.260008	0.282944	0.191455	low
TCGA-78-7156	0.504908	0.134909	0.47696	low
TCGA-78-7158	1.19317	0.251833	0.536878	low
TCGA-78-7162	1.43441	1.11345	0.793069	low
TCGA-78-7163	2.94818	0.393538	0.218852	low
TCGA-78-7539	2.89554	3.46716	2.21929	low
TCGA-78-8640	1.36519	2.04761	1.04017	low
TCGA-78-8648	3.00913	4.48051	2.89273	low
TCGA-78-8662	0.535663	0.303602	0.432489	low
TCGA-86-6851	5.37115	7.08745	4.82076	low
TCGA-86-7701	2.64184	3.61693	5.11918	low
TCGA-86-7714	1.18731	0.461444	0.260078	low
TCGA-86-7953	1.40307	3.04518	2.95888	low
TCGA-86-7954	4.2023	2.26392	3.07119	low
TCGA-86-8056	2.11954	0.951977	1.8017	low
TCGA-86-8076	2.29798	3.36718	2.24643	low
TCGA-86-8280	3.23204	3.39601	2.97206	low
TCGA-86-8359	1.22017	6.01475	2.95211	low
TCGA-86-8585	3.46934	3.85867	3.29599	low
TCGA-86-8668	1.97828	2.08366	1.28853	low
TCGA-86-8669	1.72189	2.13309	1.69608	low
TCGA-86-8671	5.13714	10.2547	7.40685	low
TCGA-86-8673	0.710244	1.80985	0.908855	low
TCGA-86-A456	6.64012	1.49567	2.85648	low
TCGA-86-A4JF	8.59847	1.52323	1.67734	low
TCGA-86-A4P7	2.47146	2.873	3.5704	low
TCGA-86-A4P8	4.30722	2.40792	5.23442	low
TCGA-91-6835	5.29617	4.25901	4.85063	low
TCGA-91-6836	7.21823	0.688301	1.37271	low
TCGA-91-6840	1.22723	1.88449	2.14523	low
TCGA-91-6847	1.4712	0.916412	0.164019	low
TCGA-91-6848	15.6635	1.77409	3.17392	low
TCGA-91-6849	1.04428	0.965389	2.35753	low
TCGA-91-7771	2.1094	2.64683	3.63201	low
TCGA-91-8496	2.55252	0.415655	0.994749	low
TCGA-91-8497	2.12001	2.71224	2.90923	low
TCGA-91-A4BC	2.34233	10.887	5.15063	low
TCGA-91-A4BD	1.24971	0.599434	2.05377	low
TCGA-93-7347	2.12673	3.62323	3.31458	low
TCGA-93-A4JN	2.49026	3.78675	3.7368	low
TCGA-93-A4JO	3.85447	4.60413	3.50491	low
TCGA-93-A4JP	3.64418	0.370852	1.25909	low
TCGA-93-A4JQ	6.53164	5.42917	6.02651	low
TCGA-95-7944	6.00382	11.7974	4.53632	low
TCGA-95-7947	2.74694	1.69949	1.50981	low
TCGA-95-8039	3.53826	1.26573	3.50104	low
TCGA-95-A4VN	44.6794	3.90642	5.7132	low
TCGA-95-A4VP	1.99637	2.03695	12.6056	low
TCGA-97-7546	5.27797	1.4506	1.19183	low
TCGA-97-7547	1.85548	1.07172	0.828442	low
TCGA-97-7553	5.33363	2.2911	1.63187	low
TCGA-97-7938	4.20138	0.515096	1.09148	low
TCGA-97-7941	1.0949	0.981438	0.778642	low
TCGA-97-8171	0.238295	0.066949	0.105703	low
TCGA-97-8172	1.56403	3.25764	2.26566	low
TCGA-97-8177	1.38275	1.35022	1.65453	low
TCGA-97-8552	1.74801	1.1815	1.46042	low
TCGA-97-A4LX	9.66452	10.6648	6.02728	low
TCGA-97-A4M0	2.95361	2.74543	3.34814	low
TCGA-97-A4M1	2.53435	0.466137	0.606285	low
TCGA-97-A4M2	4.55111	2.1685	1.84349	low
TCGA-97-A4M3	0.837257	0.502157	0.831221	low
TCGA-97-A4M6	3.63265	3.23454	2.86818	low
TCGA-97-A4M7	3.75348	2.30616	5.82039	low
TCGA-99-7458	9.75858	1.8289	3.96929	low
TCGA-99-8028	12.7775	6.32107	10.4268	low
TCGA-99-AA5R	5.60157	4.30397	5.64291	low
TCGA-J2-A4AE	3.40763	1.3268	4.36969	low
TCGA-J2-A4AG	3.04229	1.47797	4.98525	low
TCGA-L4-A4E6	3.30173	1.19837	2.14673	low
TCGA-L9-A443	2.27374	1.05371	2.01788	low
TCGA-L9-A444	12.5204	10.1906	6.17962	low
TCGA-L9-A50W	0.635296	2.04109	1.00124	low
TCGA-L9-A743	5.05465	5.63954	11.1849	low
TCGA-L9-A7SV	0.8596	0.880911	0.969574	low
TCGA-L9-A8F4	2.47376	5.34639	4.02394	low
TCGA-MP-A4SV	5.64177	5.55283	4.02607	low
TCGA-MP-A4SW	2.26983	1.68986	2.57998	low
TCGA-MP-A4T4	19.7387	5.83147	5.63019	low
TCGA-MP-A4T6	1.61096	1.83947	2.55787	low
TCGA-MP-A4TH	2.11652	3.58189	3.8702	low
TCGA-MP-A4TI	16.7997	6.61902	9.13549	low
TCGA-MP-A4TJ	10.7035	6.20334	9.62601	low
TCGA-MP-A4TK	1.94506	2.57188	3.50945	low
TCGA-MP-A5C7	0.489141	0.150498	0.560797	low
TCGA-NJ-A4YF	0.404914	0.913752	1.18958	low
TCGA-NJ-A4YG	2.24185	0.664929	2.97228	low
TCGA-NJ-A4YI	7.24359	1.44257	0.988053	low
TCGA-NJ-A55A	3.1537	2.8349	2.3488	low
TCGA-NJ-A7XG	0.775299	0.223198	0.510049	low
TCGA-O1-A52J	1.68867	1.21316	2.33021	low
TCGA-S2-AA1A	2.10078	2.67462	4.12691	low
TCGA-05-4250	11.84	7.49227	2.03952	high
TCGA-05-4382	4.15526	1.99528	2.1088	high
TCGA-05-4384	1.24653	0.62288	0.952379	high
TCGA-05-4389	3.45757	3.02203	3.07931	high
TCGA-05-4390	1.43966	0.568042	1.41609	high
TCGA-05-4396	0.728532	0.532973	0.813805	high
TCGA-05-4402	1.59553	0.618105	1.00406	high
TCGA-05-4403	1.44747	0.401136	0.496386	high
TCGA-05-4405	3.05703	0.850858	0.725039	high
TCGA-05-4415	1.80487	1.07085	0.940469	high
TCGA-05-4418	3.57193	2.40415	2.18341	high
TCGA-05-4420	0.483438	0.472401	0.198061	high
TCGA-05-4422	1.84684	3.99156	2.88775	high
TCGA-05-4425	4.02673	1.26412	1.12188	high
TCGA-05-4430	2.49546	1.023	1.72225	high
TCGA-05-4433	1.81026	1.03464	0.943276	high
TCGA-05-4434	8.42548	2.73445	2.41675	high
TCGA-05-5420	5.86777	2.4471	5.93604	high
TCGA-05-5425	3.31241	2.83122	3.90905	high
TCGA-05-5428	1.63658	0.2638	0.277668	high
TCGA-05-5429	0.299596	0.245131	0.397211	high
TCGA-05-5715	0.93799	0.2878	0.207268	high
TCGA-35-3615	0.900687	0.7382	0.753919	high
TCGA-35-4122	6.22337	1.91631	2.09165	high
TCGA-35-5375	3.02872	1.74604	1.19333	high
TCGA-38-4627	1.35346	0.754477	0.414843	high
TCGA-38-4629	8.22275	3.05467	1.46638	high
TCGA-38-4631	0.62231	0.677205	1.22195	high
TCGA-38-6178	1.12094	2.34582	1.4295	high
TCGA-44-2656	18.4165	1.83723	5.25415	high
TCGA-44-2662	13.18	0.675171	2.75642	high
TCGA-44-2666	4.58216	0.449559	0.709584	high
TCGA-44-2668	9.78656	2.8565	5.85054	high
TCGA-44-3396	9.24559	3.27491	3.76104	high
TCGA-44-3917	3.37447	0.94675	2.68993	high
TCGA-44-3918	28.3261	2.87806	4.59776	high
TCGA-44-4112	3.81056	0.589821	2.1256	high
TCGA-44-5643	1.06429	1.9654	2.5875	high
TCGA-44-5644	0.443897	0.594895	0.53389	high
TCGA-44-6145	7.21155	6.47005	3.66256	high
TCGA-44-6146	1.36239	0.195575	0.645002	high
TCGA-44-6774	1.82293	1.60514	1.26944	high
TCGA-44-6775	4.11454	0.781757	4.74176	high
TCGA-44-6776	0.734883	0.364299	0.377799	high
TCGA-44-6779	4.78672	3.15373	1.69607	high
TCGA-44-7661	27.7673	1.78648	5.19638	high
TCGA-44-7662	4.84734	1.81294	2.30318	high
TCGA-44-7670	1.99791	2.26241	0.90519	high
TCGA-44-7671	0.530233	0.218953	0.154118	high
TCGA-44-8119	1.90424	1.48544	2.12961	high
TCGA-44-8120	1.50009	0.901485	2.04064	high
TCGA-44-A47A	2.93462	2.25018	5.88451	high
TCGA-44-A47B	0.99842	2.26821	2.66368	high
TCGA-44-A4SS	3.13703	5.16449	4.32684	high
TCGA-44-A4SU	2.20894	2.5107	2.45312	high
TCGA-49-4486	0.412893	0.302254	0.230159	high
TCGA-49-4488	3.60564	1.37259	0.811675	high
TCGA-49-4490	0.582048	1.02665	4.66758	high
TCGA-49-4494	2.45448	1.10908	1.14605	high
TCGA-49-4506	0.83219	1.97126	1.23591	high
TCGA-49-4507	1.2141	7.01938	1.63322	high
TCGA-49-4514	0.528657	2.19343	1.06593	high
TCGA-49-6742	0.851837	0.436403	0.135052	high
TCGA-49-6743	4.21436	1.06094	1.55719	high
TCGA-49-6745	26.0758	2.29931	1.60063	high
TCGA-49-6761	10.9772	4.37154	1.82239	high
TCGA-49-6767	8.23958	1.56209	1.77252	high
TCGA-49-AAR3	16.892	6.36368	3.99682	high
TCGA-49-AAR4	6.74051	9.6522	4.13514	high
TCGA-49-AAR9	0.819572	0.722121	0.305786	high
TCGA-49-AARE	0.925222	1.60211	1.89047	high
TCGA-49-AARN	3.3119	0.986131	1.12135	high
TCGA-49-AARO	5.49414	2.52013	5.53354	high
TCGA-50-5044	10.6972	2.33207	1.673	high
TCGA-50-5051	0.982449	0.801543	0.494097	high
TCGA-50-5066	2.28733	1.53884	3.38758	high
TCGA-50-5068	1.60122	1.15242	1.90432	high
TCGA-50-5072	1.60636	0.787587	0.957754	high
TCGA-50-5930	0.96531	1.92867	1.60706	high
TCGA-50-5931	0.397491	0.196616	0.154047	high
TCGA-50-5933	16.4713	9.8386	1.4232	high
TCGA-50-5936	1.21007	1.25185	0.775975	high
TCGA-50-5939	4.01016	1.73001	1.03812	high
TCGA-50-5946	1.31224	1.17999	0.863469	high
TCGA-50-6590	17.0078	4.19264	3.07595	high
TCGA-50-6591	0.23197	0.053032	0.0396614	high
TCGA-50-6592	3.05158	2.90938	4.56422	high
TCGA-50-6593	4.24717	0.483859	1.04769	high
TCGA-50-6594	57.2552	5.96179	0.790547	high
TCGA-50-6595	16.811	1.29116	1.05216	high
TCGA-50-6673	0.920191	0.468039	1.02916	high
TCGA-50-7109	1.2842	2.18924	1.6288	high
TCGA-50-8459	1.11406	2.77602	2.26204	high
TCGA-53-7624	5.70504	1.62826	1.06239	high
TCGA-53-7813	1.41691	0.522543	2.96605	high
TCGA-55-1596	1.16537	0.793908	1.63523	high
TCGA-55-6642	1.97712	1.10386	1.37235	high
TCGA-55-6712	6.84112	3.16972	2.51602	high
TCGA-55-6970	3.51923	1.86184	2.28501	high
TCGA-55-6975	0.617449	0.535317	0.460174	high
TCGA-55-6978	21.9093	5.70341	6.08757	high
TCGA-55-6979	14.4149	8.94391	5.24623	high
TCGA-55-6981	2.60778	1.07379	0.901684	high
TCGA-55-6982	2.5841	1.64528	1.31591	high
TCGA-55-6984	1.06645	0.813597	0.59699	high
TCGA-55-6985	4.37466	2.73137	3.64172	high
TCGA-55-7284	2.57518	0.628084	0.919037	high
TCGA-55-7570	0.967467	1.20717	19.8027	high
TCGA-55-7576	2.3305	1.43923	1.60241	high
TCGA-55-7724	3.14875	0.271481	2.01993	high
TCGA-55-7726	1.52404	0.288934	1.27852	high
TCGA-55-7727	3.32648	0.28821	3.09976	high
TCGA-55-7815	3.05335	0.284477	2.04649	high
TCGA-55-7903	9.10247	1.63836	1.33118	high
TCGA-55-7907	2.38529	2.35942	3.18705	high
TCGA-55-7913	0.459589	0.630783	1.24554	high
TCGA-55-7994	22.6871	3.90703	2.59731	high
TCGA-55-8087	0.643397	0.596284	0.377217	high
TCGA-55-8089	8.02828	5.61263	7.47877	high
TCGA-55-8091	8.72472	1.19831	1.88104	high
TCGA-55-8092	2.96194	3.45345	3.15475	high
TCGA-55-8094	0.506857	1.59362	0.253816	high
TCGA-55-8203	2.39904	2.26611	2.47069	high
TCGA-55-8204	3.51667	0.902567	1.12287	high
TCGA-55-8205	22.4751	3.76986	4.36243	high
TCGA-55-8299	6.71884	3.5855	3.97261	high
TCGA-55-8302	20.3115	1.66925	1.88882	high
TCGA-55-8505	0.547805	0.291474	0.341197	high
TCGA-55-8508	1.21277	1.42542	0.871781	high
TCGA-55-8614	1.65139	1.07416	1.59328	high
TCGA-55-8620	1.97478	2.11397	2.02742	high
TCGA-55-A48Y	1.05172	0.489191	1.36586	high
TCGA-55-A492	0.374854	0.398208	0.503615	high
TCGA-55-A493	16.1581	13.2678	4.06046	high
TCGA-55-A494	0.328922	8.29941	0.098056	high
TCGA-55-A4DG	1.67966	1.45863	3.06398	high
TCGA-55-A57B	2.45847	0.912976	2.48003	high
TCGA-62-8398	2.83557	1.44663	1.68566	high
TCGA-62-8402	6.90955	2.56968	2.67334	high
TCGA-62-A46O	0.896166	0.0735829	0.379102	high
TCGA-62-A46P	0.563979	0.36031	0.598817	high
TCGA-62-A46S	1.56027	0.542078	1.32846	high
TCGA-62-A471	1.16688	1.08078	0.898102	high
TCGA-64-1677	3.70193	1.52096	2.35696	high
TCGA-64-1678	0.248408	0.204788	1.79412	high
TCGA-64-1679	2.35455	0.321803	0.647618	high
TCGA-64-1680	0.924491	0.425127	0.656398	high
TCGA-64-5775	18.4527	0.159991	0.209393	high
TCGA-64-5779	1.2869	2.2192	5.26808	high
TCGA-64-5781	2.82609	3.22489	3.92888	high
TCGA-67-3772	0.613116	0.504066	0.804224	high
TCGA-69-7760	0.92276	0.0789433	0.371108	high
TCGA-69-7761	3.65812	3.23118	4.39577	high
TCGA-69-7763	1.61871	0.390235	0.719302	high
TCGA-69-7764	1.08211	0.94555	2.02648	high
TCGA-69-7973	1.10515	0.961238	1.03132	high
TCGA-69-7980	4.29323	3.28634	2.27135	high
TCGA-69-8253	0.776118	0.624265	0.953028	high
TCGA-69-8255	2.15749	8.31024	3.47476	high
TCGA-73-4659	1.72169	0.518093	0.468466	high
TCGA-73-4666	18.7703	5.15809	4.38001	high
TCGA-73-4668	1.47613	0.863626	0.568995	high
TCGA-73-4670	1.04448	0.284953	0.433698	high
TCGA-73-4675	0.346426	0.497573	0.782189	high
TCGA-73-4676	5.60951	0.492936	0.424513	high
TCGA-73-4677	1.21312	0.917058	0.720812	high
TCGA-73-7499	2.88211	4.84013	2.99381	high
TCGA-73-A9RS	3.53176	0.971575	1.46354	high
TCGA-78-7143	2.74847	1.11602	1.30165	high
TCGA-78-7145	2.68314	0.796897	0.601657	high
TCGA-78-7146	4.30932	3.56462	0.977965	high
TCGA-78-7148	0.901202	1.03253	0.555179	high
TCGA-78-7150	0.781459	0.805142	0.752049	high
TCGA-78-7152	0.883191	1.59789	1.0229	high
TCGA-78-7153	0.237767	0.590979	0.16072	high
TCGA-78-7154	0.928797	0.728472	0.357784	high
TCGA-78-7155	1.0523	0.606861	0.289417	high
TCGA-78-7159	1.21961	0.822911	6.61936	high
TCGA-78-7160	3.02579	2.47234	1.99271	high
TCGA-78-7161	0.476967	0.259801	0.19605	high
TCGA-78-7166	0.654917	0.757875	0.598881	high
TCGA-78-7167	0.208005	0.273431	0.183747	high
TCGA-78-7220	1.41344	1.01689	0.407696	high
TCGA-78-7535	0.700973	0.36498	0.155977	high
TCGA-78-7536	1.24331	1.82869	1.31027	high
TCGA-78-7537	0.539565	0.732607	0.56298	high
TCGA-78-7540	1.28484	0.154041	0.160006	high
TCGA-78-7542	19.1514	0.824608	1.2064	high
TCGA-78-7633	0.545116	0.151327	0.223554	high
TCGA-78-8655	2.11612	1.70856	1.08287	high
TCGA-78-8660	4.81415	5.87783	3.20823	high
TCGA-83-5908	40.0468	5.44384	10.0849	high
TCGA-86-6562	2.61808	0.386554	0.447631	high
TCGA-86-7711	1.97279	1.26534	0.724573	high
TCGA-86-7713	0.998914	0.377605	0.605988	high
TCGA-86-7955	0.558071	0.505184	0.288819	high
TCGA-86-8054	0.95796	0.35458	0.736617	high
TCGA-86-8055	2.64798	0.87511	1.34036	high
TCGA-86-8073	1.07691	0.554837	0.890037	high
TCGA-86-8074	2.77989	1.40521	1.86639	high
TCGA-86-8075	3.70425	0.842278	2.42277	high
TCGA-86-8278	2.89933	0.771037	0.939102	high
TCGA-86-8279	0.634103	0.3651	0.520095	high
TCGA-86-8358	1.59352	1.19604	1.51941	high
TCGA-86-8672	4.46203	7.19957	3.65202	high
TCGA-86-8674	0.819229	0.668378	0.581661	high
TCGA-86-A4D0	1.38746	0.743429	1.5123	high
TCGA-91-6828	3.15858	3.01066	3.19583	high
TCGA-91-6829	2.6296	0.479421	0.209882	high
TCGA-91-6830	3.08146	1.26243	0.612416	high
TCGA-91-6831	2.34891	0.799169	1.65512	high
TCGA-91-8499	1.59813	1.80322	1.09885	high
TCGA-93-7348	1.48149	0.845988	3.12255	high
TCGA-93-8067	1.00557	0.787369	1.17485	high
TCGA-95-7039	3.95093	1.34958	0.867266	high
TCGA-95-7043	0.276323	0.28526	0.100395	high
TCGA-95-7562	1.76924	1.66951	1.3544	high
TCGA-95-7567	2.91378	1.95777	2.07344	high
TCGA-95-7948	0.358603	0.41811	0.336467	high
TCGA-95-8494	5.43375	0.939215	1.92987	high
TCGA-95-A4VK	1.40872	1.95231	1.98911	high
TCGA-97-7552	3.8149	2.85272	1.34145	high
TCGA-97-7554	13.9826	1.18137	0.93859	high
TCGA-97-7937	0.740948	0.203167	0.343526	high
TCGA-97-8174	1.30096	1.72805	2.36136	high
TCGA-97-8175	6.27341	0.750308	1.73151	high
TCGA-97-8176	0.522692	0.655714	0.435906	high
TCGA-97-8179	1.53671	0.472886	0.803378	high
TCGA-97-8547	2.90161	0.543658	1.93614	high
TCGA-97-A4M5	2.6717	1.14979	1.41994	high
TCGA-99-8025	1.58301	0.63248	0.781196	high
TCGA-99-8032	1.1484	0.970949	2.87337	high
TCGA-99-8033	4.92759	4.46475	3.46065	high
TCGA-J2-8192	3.6984	0.663038	2.51477	high
TCGA-J2-8194	1.3626	0.882619	0.957572	high
TCGA-J2-A4AD	1.26685	0.394237	0.192192	high
TCGA-L4-A4E5	4.56978	1.49666	1.75111	high
TCGA-L9-A5IP	2.95755	0.906983	1.52228	high
TCGA-MN-A4N1	1.45337	0.289666	0.550613	high
TCGA-MN-A4N4	1.48449	0.769943	0.327579	high
TCGA-MN-A4N5	10.5014	5.50454	2.64722	high
TCGA-MP-A4SY	6.14239	0.545493	0.755997	high
TCGA-MP-A4T7	1.36524	0.933121	2.09814	high
TCGA-MP-A4T8	0.748878	0.60249	0.480628	high
TCGA-MP-A4T9	5.87792	5.39512	1.66474	high
TCGA-MP-A4TA	2.03248	2.81573	2.37435	high
TCGA-MP-A4TC	13.8475	3.04889	2.69701	high
TCGA-MP-A4TD	0.820566	1.52063	2.16919	high
TCGA-MP-A4TE	0.527401	0.196061	0.115526	high
TCGA-MP-A4TF	9.2563	0.904915	0.775708	high
TCGA-NJ-A4YP	1.61869	0.673391	1.61787	high
TCGA-NJ-A4YQ	3.54048	6.23967	4.19782	high
TCGA-NJ-A55O	3.82735	0.661364	0.937173	high
TCGA-NJ-A55R	1.02615	0.992159	1.33368	high
