# Supplementary material for: Identification of a novel gene signature of lung adenocarcinoma based on epidermal growth factor receptor-tyrosine kinase inhibitor resistance
Source: Front Oncol. 2022 Dec 1;12:1008283. doi: 10.3389/fonc.2022.1008283 (PMC9751970; doi:10.3389/fonc.2022.1008283)
Supplement: Supplementary file 1 [file DataSheet_1.zip › Supplementary_Material/Supplementary Table 2.xlsx]

## Sheet: Sheet1
Identified 77 differentially expressed EGFR-TKIs resistance-related genes in TCGA-LUAD cohort
gene	conMean	treatMean	logFC	pValue	fdr
SOX7	10.2079	1.49405	-2.77238	5.77267e-32	2.88633e-30
TGFBR3	10.6942	2.05604	-2.37889	1.69192e-32	1.26894e-30
ZBED2	9.70882	2.11702	-2.19726	5.69561e-26	4.49653e-25
BDNF	1.41205	0.308034	-2.19663	4.34231e-28	6.24436e-27
HEG1	32.5267	8.2875	-1.97262	1.21765e-31	4.56617e-30
KRT4	13.2488	3.42723	-1.95075	6.99753e-28	8.07408e-27
ABCG2	3.89181	1.04759	-1.89337	5.70276e-30	1.71083e-28
RNF182	1.38524	0.385888	-1.84389	1.56186e-28	3.00799e-27
PTX3	5.26956	1.5064	-1.80658	3.70393e-13	9.10801e-13
CLIC3	53.8552	16.3428	-1.72043	9.35955e-28	1.00281e-26
NDNF	67.2891	21.407	-1.65229	5.97018e-28	7.46272e-27
SLCO2A1	41.7306	13.3739	-1.64168	4.32276e-22	2.09166e-21
DENND2A	5.63941	1.84187	-1.61437	1.13209e-28	2.83022e-27
ITPRIP	14.5281	5.16881	-1.49094	1.22095e-26	1.0773e-25
NOSTRIN	6.96873	2.6551	-1.39213	1.19963e-23	7.4977e-23
DOCK4	7.43303	2.90118	-1.35731	4.5792e-28	6.24436e-27
PAQR5	5.61053	2.34157	-1.26066	5.90227e-25	4.21591e-24
ALPP	2.6039	1.08878	-1.25797	1.55004e-22	8.94252e-22
ZEB1	6.72133	2.96928	-1.17863	1.76761e-23	1.06057e-22
ZEB2	5.38669	2.46814	-1.12598	3.07941e-27	3.07941e-26
AOX1	4.5988	2.21917	-1.05124	8.85868e-19	3.02e-18
RRAD	35.5705	17.2353	-1.04532	8.15028e-11	1.67472e-10
SEMA3D	1.10068	0.53795	-1.03285	2.78195e-17	8.51617e-17
FAR2	3.66277	1.79803	-1.02651	1.17823e-20	4.65091e-20
FGD3	5.73936	2.83676	-1.01665	5.48807e-21	2.2867e-20
NKX2-1-AS1	2.74466	5.59766	1.0282	9.82384e-07	1.56763e-06
MARK1	0.873337	1.79626	1.04039	0.0279937	0.0333259
HPN	8.9756	19.6418	1.12985	1.74826e-05	2.49752e-05
INHBB	4.47343	10.3519	1.21045	0.000239768	0.000324011
DDIT4	28.823	67.4687	1.227	7.50578e-09	1.37301e-08
SYTL2	1.94373	4.69223	1.27145	5.64097e-11	1.19175e-10
CTH	1.38219	3.34848	1.27655	1.35849e-16	3.91873e-16
SATB2	0.261657	0.713694	1.44763	6.98366e-14	1.80612e-13
CEACAM6	208.029	600.223	1.52872	8.49204e-08	1.43124e-07
ST14	24.8023	76.459	1.62421	2.86199e-28	4.76998e-27
TMEM158	0.793239	2.45543	1.63015	1.17537e-08	2.07418e-08
HIST1H1C	27.8087	95.2398	1.77603	1.09437e-12	2.42808e-12
SOX4	12.7664	44.17	1.79072	1.60426e-28	3.00799e-27
PLAT	7.54567	26.1406	1.79257	0.0102445	0.0125957
CLGN	0.623986	2.3211	1.89522	0.00693069	0.00859177
PCDH7	0.73208	2.7538	1.91135	1.23232e-06	1.94576e-06
KRT86	0.492042	1.86929	1.92564	5.43297e-13	1.27335e-12
TMEM45B	5.40411	20.7471	1.94078	1.68661e-22	9.37007e-22
NRIP3	0.69062	2.67328	1.95265	5.95358e-10	1.19072e-09
ST6GALNAC1	5.16558	21.388	2.0498	4.77369e-13	1.13659e-12
VSTM2L	9.18506	41.4383	2.1736	2.63689e-10	5.34504e-10
HABP2	1.51664	8.03095	2.40469	8.36986e-06	1.26816e-05
KRT6C	0.0437466	0.238384	2.44604	9.972e-06	1.4958e-05
AGR2	37.5758	225.042	2.58232	4.01416e-18	1.28112e-17
SERPINB7	0.118307	0.739009	2.64305	0.00351617	0.0044697
HIST1H4H	1.60266	10.1327	2.66048	1.53981e-17	4.81189e-17
SBK1	1.08741	7.00331	2.68714	4.93407e-21	2.1768e-20
NPTX2	0.438613	2.84103	2.69539	6.47692e-08	1.10402e-07
NMNAT2	0.450073	3.05511	2.76299	1.29365e-05	1.90243e-05
SPINK2	0.221225	1.64845	2.89752	1.02936e-13	2.61701e-13
CKMT1A	0.115329	0.862296	2.90242	4.36839e-13	1.05687e-12
HRASLS	0.20422	1.57632	2.94836	4.66478e-14	1.22757e-13
VTCN1	0.526807	4.14936	2.97754	2.39019e-07	3.93987e-07
ACY3	0.403918	3.30251	3.03143	2.15272e-22	1.11347e-21
C15orf48	5.25015	47.8679	3.18863	3.07535e-21	1.44157e-20
SLC16A9	0.653659	6.88379	3.39659	6.16057e-12	1.33925e-11
SPTB	0.218956	2.42555	3.4696	9.78381e-09	1.74711e-08
DNAJC22	0.195969	2.31621	3.56307	1.99279e-26	1.66066e-25
HPDL	0.110449	1.37383	3.63676	1.08218e-26	1.01455e-25
DEPDC1B	0.165097	2.2463	3.76617	9.82374e-34	1.47356e-31
PROC	0.11738	2.06128	4.13428	2.57073e-24	1.75277e-23
UCN2	0.0197249	0.364771	4.2089	1.99931e-18	6.51949e-18
INA	0.0675519	1.2595	4.22071	2.36403e-09	4.54622e-09
S100P	5.56869	190.263	5.09451	9.46516e-13	2.15117e-12
CEACAM7	0.0947991	4.30759	5.50587	1.50303e-14	4.02599e-14
KRT6A	0.747508	34.9794	5.54827	7.95632e-11	1.65757e-10
KHDC1L	0.0131642	0.646305	5.61753	2.09673e-09	4.08455e-09
FAM133A	0.0304038	1.56427	5.6851	0.000308617	0.000413327
LY6D	0.122223	6.89719	5.81842	7.64531e-17	2.29359e-16
DUSP13	0.0151685	1.14421	6.23712	1.09801e-19	4.01709e-19
LINC00973	0.0231894	1.88166	6.3424	8.63453e-09	1.56046e-08
TMPRSS11E	0.0599765	6.96687	6.85997	9.35213e-24	6.09922e-23
