# Supplementary material for: Identification of a novel gene signature of lung adenocarcinoma based on epidermal growth factor receptor-tyrosine kinase inhibitor resistance
Source: Front Oncol. 2022 Dec 1;12:1008283. doi: 10.3389/fonc.2022.1008283 (PMC9751970; doi:10.3389/fonc.2022.1008283)
Supplement: Supplementary file 1 [file DataSheet_1.zip › Supplementary_Material/Supplementary Table 3.xlsx]

## Sheet: Training set （n=246）
The training set of the TCGA-LUAD cohort
id	futime	fustat	PCDH7	FGD3	DEPDC1B	SATB2	S100P	riskScore	risk
TCGA-44-7661	1.00274	0	2.55172	2.09712	2.38198	1.05259	1.17513	1.11806	high
TCGA-99-8028	3.06301	0	1.21991	2.52612	0.856763	0.647743	2.94212	0.445938	low
TCGA-86-A456	1.10959	0	0.211017	2.03174	0.937523	0.996553	2.55008	0.469444	low
TCGA-55-7573	1.33425	0	1.01486	2.17981	0.354325	0.642294	1.56706	0.344967	low
TCGA-44-2666	0.265753	1	4.68259	1.60661	0.948757	0.687306	2.76569	1.7689	high
TCGA-93-A4JN	1.96712	0	1.93788	2.64452	2.10241	0.915427	1.4532	0.686056	low
TCGA-55-6972	4.47123	1	0.0543331	1.19631	0.466526	0.228483	9.09881	0.834852	low
TCGA-69-7760	0.553425	0	1.31441	0.786208	1.44167	0.551483	6.45608	1.49905	high
TCGA-49-AARR	13.6767	0	2.24551	2.2532	0.267982	0.392197	5.26101	0.682945	low
TCGA-78-7156	2.67397	1	0.180593	1.04632	0.316421	0.306383	8.84177	0.891691	low
TCGA-05-4417	1.24658	0	1.3164	1.76174	0.797879	0.446039	7.03187	0.925607	low
TCGA-64-1678	3.25753	0	0.333455	0.389297	1.50809	0.105937	9.3804	1.49566	high
TCGA-55-1594	3.2274	0	0.161574	1.87638	2.19536	0.810802	5.64578	0.910918	low
TCGA-44-2662	1.31507	0	3.56748	2.03696	3.32822	0.67884	4.61464	2.49948	high
TCGA-95-7562	0.238356	1	2.3659	1.01122	2.16519	0.32006	6.32262	1.92368	high
TCGA-64-5779	1.38904	0	1.33539	2.01767	1.84561	0.864815	5.39139	1.12775	high
TCGA-55-8097	1.30411	0	0.845298	2.37741	0.328439	0.659657	5.54224	0.53542	low
TCGA-78-7152	3.29315	0	0.426387	1.49913	0.670555	1.20737	7.86179	1.35196	high
TCGA-55-7726	1.7863	0	3.10301	0.95591	1.83096	1.23585	6.20908	3.8912	high
TCGA-49-6761	0.969863	0	0.829585	1.55143	1.74633	1.01107	5.65478	1.26548	high
TCGA-55-8620	1.0274	1	0.26843	2.18804	2.24243	2.55221	4.83892	2.21771	high
TCGA-91-6835	0.216438	0	1.52273	3.15108	1.61299	0.808983	4.15417	0.615592	low
TCGA-53-7813	1.16164	0	0.519616	0.865779	2.10202	0.315295	7.48926	1.34864	high
TCGA-53-7626	2.54521	1	0.753125	2.91233	0.991331	0.35279	6.48979	0.479338	low
TCGA-MP-A4TC	0.20274	1	2.71906	2.33091	1.59253	0.514812	5.02363	1.10041	high
TCGA-55-8614	1.46849	0	3.86103	1.5039	1.65095	0.718075	2.84982	1.75424	high
TCGA-55-7907	0.939726	1	1.8372	1.89089	1.7959	1.63299	6.88819	2.67205	high
TCGA-86-6851	0.490411	0	0.983453	3.14385	1.2897	0.619199	5.5009	0.521919	low
TCGA-86-A4P7	1.13699	0	0.500223	2.71196	0.995943	0.679714	1.87017	0.306074	low
TCGA-44-7660	0.890411	0	0.666863	1.82594	3.0135	0.120975	6.05161	0.910986	low
TCGA-93-A4JO	0.090411	1	2.25678	3.25407	0.98041	0.53666	4.73805	0.582098	low
TCGA-05-5420	1.25205	0	0.384623	1.80904	2.05053	0.251986	10.0896	1.27065	high
TCGA-55-A48X	1.88767	0	1.72749	2.98436	1.18753	1.16596	5.70499	0.967558	low
TCGA-44-4112	1.0137	0	4.17972	1.4869	1.85714	2.20142	0.68857	3.7488	high
TCGA-86-7701	1.29863	0	1.02789	2.13212	2.59809	0.298177	6.51372	0.979853	low
TCGA-49-4510	2.45479	1	0.380708	0.857591	0.219144	0.184634	8.59376	0.885515	low
TCGA-78-7153	2.08219	0	0.427527	1.27683	1.2356	0.525527	8.02151	1.12833	high
TCGA-69-7974	0.50411	0	0.483474	1.7564	1.77438	0.972727	2.42141	0.664921	low
TCGA-50-5935	1.78904	1	0.609805	1.88051	0.650342	0.980261	6.05455	0.84008	low
TCGA-91-A4BD	1.65205	0	0.186422	1.88658	0.442079	0.351359	2.872	0.306181	low
TCGA-05-4426	2.16712	0	0.843919	1.36301	1.1189	0.4107	0.555715	0.395861	low
TCGA-05-4430	2.08493	0	1.72688	1.57246	1.11253	0.985767	6.03894	1.46284	high
TCGA-86-8054	2.0411	0	1.77067	1.16061	3.18252	0.129688	3.68192	1.20326	high
TCGA-55-6642	6.70959	0	2.03131	1.71116	1.3876	0.454805	7.6654	1.47773	high
TCGA-44-A4SS	1.13699	0	2.35637	2.10465	1.05701	0.509034	7.60226	1.34142	high
TCGA-35-4122	0.616438	0	2.09827	0.97572	3.19767	0.070332	6.52933	2.03932	high
TCGA-55-7816	1.28219	1	1.29951	2.25639	0.401405	0.290236	1.79576	0.307605	low
TCGA-35-3615	0.0383562	0	0.289158	0.912614	0.519211	0.80068	10.7765	1.79922	high
TCGA-97-8174	0.449315	1	1.28339	1.88792	0.296436	0.728995	8.41118	1.12	high
TCGA-86-6562	1.03014	1	1.45471	1.69099	1.27491	0.858451	7.50438	1.52721	high
TCGA-05-4396	0.830137	1	0.949596	0.872569	0.628365	1.14283	10.3736	2.66076	high
TCGA-44-2655	1.57534	0	0.455953	1.35566	0.494124	0.494042	8.1566	0.924455	low
TCGA-MP-A4T7	0.457534	1	0.524988	1.84423	1.35038	1.02071	8.68473	1.45489	high
TCGA-69-7765	0.452055	0	1.34468	1.63173	0.675243	1.15664	0.85186	0.618783	low
TCGA-05-4422	1	0	0.96236	2.30412	1.19707	0.331367	9.61233	1.01349	high
TCGA-95-7948	0.364384	0	3.95163	1.7275	0.752304	0.816663	2.41276	1.33951	high
TCGA-50-6592	2.12877	1	4.14171	1.87855	2.13809	0.504136	9.41553	4.12881	high
TCGA-55-8207	2.67671	0	1.1391	1.57044	0.354913	1.08	0.697763	0.513764	low
TCGA-05-5715	0.169863	0	0.837091	1.07557	0.538959	0.404771	8.88075	1.21012	high
TCGA-73-4658	4.38356	1	1.10994	1.45674	0.889926	0.763481	3.34024	0.718689	low
TCGA-55-8511	1.51233	0	0.962734	3.18253	2.02931	0.536529	8.35214	0.866469	low
TCGA-35-4123	0.49863	0	2.56523	1.83558	2.33634	0.402273	0.57128	0.750504	low
TCGA-95-7043	0.00547945	0	0.231136	0.843967	1.37505	1.55536	8.5385	2.59095	high
TCGA-05-5425	2.41644	0	1.29598	1.79171	1.90378	0.673748	9.25174	1.86598	high
TCGA-49-AAR3	5.1863	0	2.94569	2.23749	2.06573	0.749862	3.95075	1.35681	high
TCGA-49-AARE	3.36712	1	1.55286	1.49288	0.914511	0.363737	7.89602	1.20452	high
TCGA-91-6840	1.01918	0	1.10519	2.76172	2.3697	0.235053	6.10341	0.690952	low
TCGA-49-4487	2.34247	1	1.12	2.30819	2.03337	0.282491	6.11049	0.773025	low
TCGA-44-8120	0.712329	0	3.50249	1.86316	0.596157	0.863984	7.87505	2.3744	high
TCGA-50-6593	0.920548	1	2.10584	1.40993	2.18021	0.319655	6.6186	1.61834	high
TCGA-05-4405	1.67123	0	1.6984	1.76496	0.608011	1.7892	2.01451	1.11965	high
TCGA-97-A4LX	1.68219	0	0.783918	3.01501	1.54012	0.418118	0.929433	0.255194	low
TCGA-55-7283	1.66849	0	0.330577	1.74274	1.30312	0.456084	4.59625	0.56193	low
TCGA-95-8039	0.0739726	0	1.95581	2.03727	1.10548	0.997376	1.63271	0.722924	low
TCGA-49-6742	1.21918	0	1.63759	0.758163	1.94495	0.990633	9.10962	3.57197	high
TCGA-86-8279	1.32055	0	2.24767	1.07506	0.888302	0.717186	7.84795	2.10413	high
TCGA-55-7574	2.72603	1	1.32699	3.02045	1.06775	0.846542	3.2682	0.481663	low
TCGA-55-A48Z	1.78356	0	2.04359	1.8935	2.50842	0.387621	3.40755	0.966406	low
TCGA-95-A4VP	1.65753	0	0.402194	2.00583	1.01677	0.12282	7.2026	0.572788	low
TCGA-78-8648	3.31233	1	1.79897	2.81221	1.25309	0.580322	2.33301	0.465035	low
TCGA-4B-A93V	0.69589	0	0.116624	1.32409	1.138	0.360855	8.20133	0.915578	low
TCGA-05-4398	3.92055	0	0.621495	1.63027	1.21783	0.203068	5.8904	0.64065	low
TCGA-55-7724	1.93151	0	2.32418	1.49255	1.30633	0.529233	3.84273	1.04785	high
TCGA-62-8398	1.21644	1	2.98739	1.3809	1.16148	0.767575	9.0248	3.06095	high
TCGA-97-7547	5.38356	0	0.833041	1.24225	0.26114	0.5412	7.31075	0.930657	low
TCGA-86-A4JF	1.46849	0	0.963434	2.26911	1.73577	0.799883	1.36415	0.492659	low
TCGA-86-8280	1.92055	0	1.52383	2.22991	1.2185	0.233563	3.64323	0.505859	low
TCGA-97-8552	1.71507	0	0.97403	2.25736	0.301496	0.242232	2.37496	0.286742	low
TCGA-49-AARN	3.10959	1	1.0468	2.29263	1.32139	1.06216	6.21509	1.04782	high
TCGA-MP-A4SV	7.17808	1	0.981221	2.42276	1.96059	0.903903	5.71326	0.969609	low
TCGA-44-7669	1.5726	1	0.431063	1.63245	2.88231	0.474309	1.86104	0.609027	low
TCGA-91-6828	0.884932	0	0.632051	1.81135	1.67847	0.876267	7.16487	1.21775	high
TCGA-55-1592	1.92055	1	0.994267	2.31913	1.43471	0.681117	6.08447	0.816385	low
TCGA-NJ-A4YI	0.0109589	1	3.11103	1.77901	0.594446	0.846675	1.17083	0.843766	low
TCGA-55-A48Y	1.72603	0	1.2041	1.16398	0.70307	0.36906	8.17618	1.20761	high
TCGA-44-6777	2.70411	1	1.38939	1.98544	0.756734	0.406397	0.564123	0.342444	low
TCGA-S2-AA1A	1.40548	0	1.76876	2.78685	0.348981	0.605414	0.802373	0.306305	low
TCGA-05-4415	0.249315	1	3.61709	0.998473	2.40152	0.213136	7.54609	3.30213	high
TCGA-05-4250	0.331507	1	2.5927	1.2293	2.93824	1.16471	3.95929	2.77565	high
TCGA-49-4494	2.96164	1	2.29326	0.953361	2.20875	0.403384	5.30946	1.77368	high
TCGA-55-7994	1.65205	0	2.41476	2.00638	1.98444	1.51854	7.61887	3.29411	high
TCGA-05-4249	4.1726	0	0.347668	2.3206	0.667824	1.18527	1.79279	0.418057	low
TCGA-44-6779	1.36986	1	4.1023	1.73441	1.42375	0.806161	8.76092	3.96565	high
TCGA-50-8459	1.6137	0	2.53604	2.15863	0.924121	0.775173	5.7032	1.21444	high
TCGA-97-A4M3	1.47945	0	0.552139	1.31331	0.416516	0.385294	8.70871	0.957522	low
TCGA-55-6978	0.482192	1	3.14052	2.1756	2.35221	1.51902	0.655745	1.59393	high
TCGA-MP-A4TH	1.22192	0	0.356067	2.76127	0.459831	0.374231	5.62207	0.354303	low
TCGA-44-3918	0.539726	0	2.5608	1.41204	1.53477	0.414736	5.52589	1.44162	high
TCGA-93-7347	0.813699	0	1.0106	2.6993	0.754715	0.648859	5.54519	0.553598	low
TCGA-44-2668	0.673973	0	3.55672	2.85689	2.74543	1.45282	2.61643	1.97329	high
TCGA-69-8253	1.16712	0	0.185608	1.33955	0.512502	0.491657	10.205	1.14512	high
TCGA-69-8453	1.50685	0	1.03016	2.41549	1.2936	0.556307	7.8507	0.913855	low
TCGA-71-8520	0.575342	1	1.69188	1.03676	2.06515	0.616165	0.837714	0.848385	low
TCGA-67-3773	1.16986	0	0.260518	1.8089	0.545979	0.429964	0.961213	0.265098	low
TCGA-49-4501	3.89315	1	0.98759	1.57371	0.922728	0.502352	5.15402	0.735746	low
TCGA-44-6148	0.991781	0	2.22539	2.40366	0.171766	0.536754	4.57615	0.62474	low
TCGA-78-7542	0.879452	1	1.00101	0.916773	2.66959	0.966794	6.62452	2.31951	high
TCGA-86-8585	0.967123	0	0.288235	2.4063	1.36575	0.318692	8.39765	0.697554	low
TCGA-38-4627	3.14247	1	2.85947	1.06926	0.708826	0.488155	3.85189	1.20486	high
TCGA-NJ-A4YQ	2.4274	0	1.45166	3.03005	0.620368	1.33142	9.85275	1.50996	high
TCGA-97-8172	1.49315	0	1.06969	2.77929	0.354593	1.07728	7.5878	0.860247	low
TCGA-91-6849	0.0958904	0	0.209655	1.54414	0.37347	0.318525	8.62075	0.748024	low
TCGA-L9-A7SV	1.54795	0	0.537837	2.84043	1.50209	1.49635	0.25357	0.440504	low
TCGA-86-8076	1.33973	0	0.703252	2.37161	0.654837	0.577086	7.03369	0.651591	low
TCGA-62-A46V	6.02466	0	0.799641	1.06225	0.91343	1.24463	0.951936	0.728304	low
TCGA-55-7728	1.92877	0	0.952866	2.71118	0.689297	0.516951	8.29137	0.721829	low
TCGA-67-3772	1.56986	0	1.86765	1.08744	0.569101	0.365351	7.73798	1.37378	high
TCGA-97-A4M6	1.55616	0	1.92265	2.68232	0.680563	0.617834	1.6509	0.408975	low
TCGA-L4-A4E5	1.58356	0	1.24007	2.25102	1.54475	1.02271	5.50704	1.05129	high
TCGA-97-8176	1.28219	1	1.65645	1.62995	1.77438	0.497477	9.44765	1.96594	high
TCGA-05-4424	2.50137	0	1.37346	1.94103	1.87808	0.319268	6.41776	0.975248	low
TCGA-86-8056	0.380822	0	1.42636	2.21048	0.584952	0.989673	5.53647	0.87909	low
TCGA-50-5045	5.95616	1	1.81546	2.22517	1.54732	0.589319	2.18159	0.607149	low
TCGA-49-4490	1.05479	1	2.7292	1.3569	0.501413	0.2607	7.52272	1.44682	high
TCGA-05-4433	2	0	1.81674	1.92638	1.67074	0.778806	9.15684	2.06813	high
TCGA-73-7498	3.25753	0	0.65263	1.77045	0.227002	0.740503	8.00166	0.904296	low
TCGA-55-8513	2.16712	0	1.12505	2.72877	0.660595	0.597821	8.10154	0.767511	low
TCGA-NJ-A55R	1.65205	0	0.740418	1.5902	1.26749	1.69165	6.54443	1.86097	high
TCGA-L9-A50W	1.21096	1	0.225311	1.77244	0.478338	0.251605	1.29538	0.245483	low
TCGA-MP-A4T8	0.441096	1	1.17464	1.20212	1.29992	0.868795	8.77623	2.01683	high
TCGA-97-7546	3.52055	0	1.38483	2.02851	0.999016	0.292388	1.778	0.394611	low
TCGA-93-A4JQ	1.4411	0	2.01792	3.0578	1.92855	0.741841	3.76572	0.723492	low
TCGA-50-6591	0.326027	1	1.83298	0.404441	2.41614	2.48445	0.924292	3.83139	high
TCGA-73-4668	1.27945	0	1.80484	0.905123	1.04217	1.39582	7.45655	2.91676	high
TCGA-55-7725	1.21096	0	0.110095	1.25762	0.551926	0.357656	0.968514	0.294958	low
TCGA-64-1679	4.61918	0	4.03031	1.05616	1.18725	0.651822	4.05364	2.19208	high
TCGA-44-8119	0.780822	0	1.22833	1.14931	2.2235	0.514323	7.5218	1.76321	high
TCGA-50-8460	2.27123	0	1.07503	1.85787	0.578867	0.72914	1.46739	0.431901	low
TCGA-55-6975	0.323288	1	2.78128	1.00982	1.62356	1.29032	9.85913	5.6788	high
TCGA-05-4432	2.08493	0	0.317002	1.60928	1.65105	0.29379	7.66962	0.887242	low
TCGA-64-5778	2.53699	0	1.42767	1.8812	1.37156	0.551784	1.79492	0.541418	low
TCGA-55-8094	1.48219	0	0.0487654	0.187794	1.59566	0.0544036	10.6175	1.73451	high
TCGA-78-7155	3.20822	1	1.60734	1.94326	3.8773	2.26451	3.10504	3.52302	high
TCGA-38-6178	1.2274	0	2.23903	1.36568	1.13721	0.242664	5.39294	1.06775	high
TCGA-L9-A8F4	1.30411	0	0.694046	2.74127	1.55419	0.550493	7.52598	0.747871	low
TCGA-91-8497	1.18904	1	0.518706	2.82432	0.36178	0.563634	4.29247	0.331399	low
TCGA-73-4677	0.10411	1	0.231553	0.961086	0.420704	0.783414	9.95134	1.49697	high
TCGA-50-5933	6.55616	1	2.10674	1.57417	1.80805	1.05418	0.989413	0.998389	high
TCGA-05-4420	2.49863	0	0.332751	0.937488	2.63298	0.388042	6.38901	1.26843	high
TCGA-64-5774	6.9863	0	0.480929	0.954612	3.62992	0.17401	2.12612	0.811249	low
TCGA-55-7570	2.25753	0	0.891854	1.20151	2.3964	0.209802	6.54682	1.18207	high
TCGA-91-8499	0.0986301	0	0.706906	1.49747	3.59466	1.05049	0.604063	0.984523	high
TCGA-55-6971	3.83562	0	1.58695	2.55097	1.66157	0.463918	5.2138	0.735412	low
TCGA-55-A493	0.0767123	0	2.86749	2.18379	1.81641	0.449596	3.93643	1.05548	high
TCGA-78-7537	4.44384	1	0.936637	1.13838	0.177168	1.00166	8.55882	1.54038	high
TCGA-44-7670	1.45479	0	3.99108	1.33844	3.40958	0.291155	5.41738	3.25965	high
TCGA-69-7763	1.89041	0	1.1535	1.35721	0.423899	1.02392	8.54126	1.63379	high
TCGA-44-8117	1.05479	0	2.68523	2.67135	1.09905	1.4404	1.04877	0.86879	low
TCGA-99-7458	1.07397	0	1.28956	2.10437	0.920178	0.85001	1.08767	0.468484	low
TCGA-05-4418	0.750685	1	2.19008	1.45502	1.61889	0.943163	10.1358	3.41619	high
TCGA-44-2661	1.22192	0	0.794038	2.53111	1.13823	0.765489	3.44524	0.483992	low
TCGA-62-8402	4.10411	1	0.963723	2.15756	2.3738	1.56319	5.48778	1.69926	high
TCGA-50-5072	0.684932	1	1.59961	0.825531	2.33908	1.35519	8.51277	4.36655	high
TCGA-93-8067	0.509589	0	0.875913	0.90976	1.70774	0.903319	9.01767	2.38389	high
TCGA-49-4512	2.47945	1	1.48553	1.78344	0.775024	0.426715	2.35353	0.49399	low
TCGA-38-4631	0.969863	1	1.39239	0.785246	2.50916	0.681185	11.439	4.31707	high
TCGA-53-A4EZ	2.93425	0	0.189486	2.57067	2.37382	0.0780175	6.15425	0.514728	low
TCGA-44-7671	1.46575	0	0.994575	0.847772	0.885752	0.595129	9.4283	1.813	high
TCGA-55-6970	1.27123	1	0.427401	1.60074	1.44479	1.03557	9.60319	1.8068	high
TCGA-86-8358	1.78904	0	0.823033	1.75519	4.33965	0.782962	1.50591	1.07344	high
TCGA-MP-A4T4	7.16986	1	1.87406	2.58207	1.76447	1.12411	2.8247	0.872675	low
TCGA-69-7979	0.243836	0	2.33974	1.98478	0.916254	0.214808	5.26921	0.810877	low
TCGA-86-A4P8	1.18082	0	0.650917	3.6988	0.335873	0.505827	0.931092	0.152107	low
TCGA-62-8395	3.33151	0	0.589315	2.48067	0.484103	0.537624	6.10973	0.498953	low
TCGA-78-7150	1.82466	1	2.8673	0.684564	1.81983	0.930851	9.36668	5.12837	high
TCGA-38-4626	7.10959	0	0.613226	2.0143	0.660307	0.415469	2.36193	0.339567	low
TCGA-MN-A4N4	3.21918	0	1.79927	2.31702	0.952439	0.81274	6.2777	1.02941	high
TCGA-MP-A4TA	2.60274	1	1.70855	1.70725	1.54639	1.77507	8.89498	3.72823	high
TCGA-55-8087	1.26575	0	0.736517	1.27903	0.31699	1.36643	5.89341	1.2317	high
TCGA-86-A4D0	0.317808	1	0.23204	0.836933	2.78012	0.238487	5.96289	1.13586	high
TCGA-NJ-A55O	0.0356164	0	0.224298	1.76145	1.61462	0.400639	8.76462	1.00899	high
TCGA-05-4434	1.25205	1	2.51435	2.43618	1.80323	0.627038	8.10366	1.7293	high
TCGA-05-5428	1.83562	0	0.295888	1.06995	2.35356	0.606969	9.57134	1.99646	high
TCGA-55-7903	1.55342	0	0.882085	1.65981	1.99175	1.67314	1.08344	1.04119	high
TCGA-55-8514	1.42466	0	1.57746	2.30974	0.519281	0.247074	4.42927	0.474802	low
TCGA-99-8033	1.79726	1	2.30201	1.72556	1.28194	0.212666	8.32987	1.46939	high
TCGA-62-A46S	4.52877	1	0.245525	1.31262	0.729721	0.411082	9.70548	1.10105	high
TCGA-44-6774	0.989041	0	2.24726	1.41973	1.27154	0.495002	5.2943	1.24938	high
TCGA-95-7567	0.446575	0	0.469113	1.6582	0.873069	1.90308	2.96438	1.05175	high
TCGA-67-3770	1.67123	0	0.88395	1.16068	0.694546	0.319411	4.77123	0.66113	low
TCGA-95-7039	0.0931507	0	0.671425	1.9875	2.17998	0.684821	5.93967	0.980037	high
TCGA-86-8671	2.29863	0	1.92393	3.74189	1.07293	0.35689	1.27859	0.250891	low
TCGA-97-A4M1	1.64658	0	0.606836	2.51348	0.455734	0.644334	1.29633	0.268427	low
TCGA-97-7553	5.12329	0	0.971062	3.09937	1.1321	0.448712	4.80724	0.415612	low
TCGA-78-7145	2.26301	1	1.70898	0.693301	2.18302	0.403645	7.1976	2.112	high
TCGA-55-8615	1.22192	0	0.30578	0.787694	1.02135	0.188507	4.93166	0.647829	low
TCGA-55-6968	3.54247	1	1.20416	2.98197	4.24956	0.197356	2.44042	0.608515	low
TCGA-49-6745	1.43014	0	3.01589	1.8118	2.01084	1.1986	1.8252	1.55384	high
TCGA-50-5944	2.09315	0	2.41462	0.983186	0.266587	0.506426	1.82326	0.744226	low
TCGA-62-8399	7.3863	0	2.45382	1.87138	0.863886	0.213823	1.97402	0.543734	low
TCGA-49-AAR9	0.712329	1	3.58656	0.84136	3.28579	0.677373	8.71106	6.70214	high
TCGA-86-8278	1.30411	0	4.18121	1.76708	0.806911	0.403807	2.81363	1.17678	high
TCGA-86-7954	1.65753	0	0.648511	2.57879	1.49382	0.24301	3.22175	0.349406	low
TCGA-49-AAQV	1.85479	1	1.14135	1.87684	1.49304	0.254065	5.88714	0.75639	low
TCGA-99-8032	0.120548	0	1.09435	1.45101	1.31213	0.341844	7.28616	1.06363	high
TCGA-55-6543	1.19178	0	1.79427	1.74745	0.363807	0.585359	1.57692	0.491044	low
TCGA-86-8055	0.339726	1	3.46695	1.33497	1.40107	1.04185	3.55354	2.09629	high
TCGA-44-7659	1.21644	0	0.508101	1.36563	0.36294	1.1567	4.19191	0.782422	low
TCGA-05-4382	1.66301	0	1.50141	2.85526	1.43291	0.98064	7.53511	1.15744	high
TCGA-73-4666	2.19178	0	1.72596	2.05917	2.51591	1.26464	4.93758	1.7622	high
TCGA-L9-A444	0.841096	0	0.501897	2.96938	1.34269	1.04565	4.12631	0.521972	low
TCGA-55-7914	0.512329	1	0.491015	2.31163	1.32513	0.493076	1.09615	0.304522	low
TCGA-55-8206	2.43288	0	0.912938	2.49672	0.588632	0.766591	1.87409	0.356991	low
TCGA-69-7764	1.13425	0	0.59829	1.50522	1.16759	1.1091	5.18513	1.0377	high
TCGA-86-8075	1.31233	0	3.39862	2.14351	1.7869	0.494392	4.49169	1.38335	high
TCGA-05-4427	2.16712	0	0.559575	1.32557	1.79863	1.50639	0.355753	0.82755	low
TCGA-50-6597	3.47397	1	0.675893	2.71808	1.54756	0.468942	2.95913	0.376339	low
TCGA-05-4397	2.00274	1	0.693482	1.7789	2.39843	0.519876	4.78852	0.861209	low
TCGA-91-6848	0.613699	0	1.17489	1.7932	2.73996	0.912635	0.573702	0.759051	low
TCGA-55-6980	5.77808	0	2.14038	1.89079	0.394632	0.358386	4.91986	0.723833	low
TCGA-MP-A4T6	4.90411	1	0.10531	1.87503	0.434568	0.465622	6.70275	0.548582	low
TCGA-44-3919	0.520548	0	1.04067	2.08019	1.19187	0.751728	5.06553	0.768775	low
TCGA-78-7535	2.6	1	1.34795	1.25246	2.02753	0.92715	6.35546	1.83964	high
TCGA-49-4486	6.35068	1	0.0524014	1.05034	0.450266	0.279957	10.2524	1.06069	high
TCGA-62-A46R	4.72603	1	0.607069	2.03539	1.75684	0.701148	2.1128	0.505023	low
TCGA-95-8494	0.230137	0	1.95547	1.51558	2.63983	0.413794	3.6619	1.16839	high
TCGA-95-A4VN	1.51507	0	0.444982	2.13426	1.9773	1.51547	2.669	0.873338	low
TCGA-55-7281	2.38904	0	1.19812	1.82684	1.34115	0.843062	4.80245	0.930936	low
TCGA-97-7937	1.54521	0	2.05086	2.28611	1.04249	0.512003	6.55666	0.991181	high
TCGA-78-7159	3.34521	0	0.725351	1.11218	2.24362	0.539015	7.27927	1.51625	high
TCGA-55-8089	1.92329	1	4.7299	2.48405	1.88803	0.880806	7.76977	3.74956	high
TCGA-49-4514	4.65753	0	1.12986	1.06433	1.88706	0.181305	9.66794	1.78865	high
TCGA-NJ-A55A	0.0219178	0	1.94187	2.47022	0.594008	0.621864	3.47973	0.56159	low
TCGA-55-6981	3.77808	1	4.02884	1.2299	0.972802	0.125462	5.47054	1.72695	high
TCGA-55-8506	0.030137	0	0.425823	1.55423	0.98095	0.539383	2.67359	0.45967	low
TCGA-44-6778	3.0411	0	0.299122	2.73897	2.18412	1.91157	1.9928	0.824885	low

## Sheet: Testing set （n=244）
The testing set of the TCGA-LUAD cohort
id	futime	fustat	PCDH7	FGD3	DEPDC1B	SATB2	S100P	riskScore	risk
TCGA-55-7284	0.665753	1	0.631393	1.97922	1.6519	0.986378	8.94364	1.5643	high
TCGA-78-7160	1.85753	0	1.06803	2.02548	1.08208	0.715926	9.4969	1.39758	high
TCGA-50-5051	1.30959	1	0.523703	1.05122	1.86349	0.305872	7.55268	1.19781	high
TCGA-MP-A5C7	5.10137	0	0.117371	1.32091	0.362862	0.697717	7.19022	0.811261	low
TCGA-44-6146	0.827397	0	2.57837	0.981959	0.595641	0.795349	6.3127	1.89251	high
TCGA-55-8621	1.41096	0	1.26272	2.82721	0.791645	0.594525	2.92152	0.386042	low
TCGA-55-A490	0.271233	1	0.418896	1.32333	1.65056	0.30759	0.250535	0.361798	low
TCGA-55-7910	2.84932	0	0.367413	1.23805	1.50912	0.155758	6.36146	0.758765	low
TCGA-J2-A4AG	1.36986	0	0.777548	2.33232	0.563917	0.887857	5.46856	0.64256	low
TCGA-64-5781	3.29315	0	2.70365	1.82675	1.37649	0.445547	9.64282	2.26675	high
TCGA-44-A479	1.07397	0	1.26556	2.46633	1.69823	0.434992	2.26089	0.451679	low
TCGA-44-6775	1.0137	0	3.66624	1.39284	2.0694	0.902125	1.26805	1.70968	high
TCGA-55-6984	2.08219	1	2.35607	1.34009	2.46218	0.354314	8.92316	2.69668	high
TCGA-49-4507	0.734247	1	1.95959	1.59127	1.93336	0.487989	9.76506	2.35615	high
TCGA-38-4632	3.71781	1	0.407229	1.15706	2.53245	0.422064	2.2254	0.668942	low
TCGA-NJ-A4YF	5.92055	0	0.180921	1.00479	1.02089	0.0923494	8.16532	0.856336	low
TCGA-69-7761	0.509589	0	3.24312	2.13221	2.9397	0.889597	6.92424	3.13812	high
TCGA-NJ-A4YG	5.21644	0	0.626773	1.6619	0.77668	1.08496	3.06115	0.659905	low
TCGA-44-7672	1.14521	0	1.23023	2.24616	1.60532	0.40812	2.59154	0.486335	low
TCGA-62-A46P	1.6274	1	0.262443	1.31763	0.494261	0.872812	8.66559	1.19794	high
TCGA-50-5049	5.87945	0	1.6404	2.90795	1.43953	0.426473	5.17918	0.607562	low
TCGA-55-7911	1.47123	0	0.349717	2.24413	2.25361	1.79227	2.12074	0.958676	low
TCGA-50-5066	2.5863	0	1.47197	2.38988	2.10518	0.73345	6.91391	1.25261	high
TCGA-55-A491	1.71507	0	2.16478	1.75048	1.06382	0.166033	2.64135	0.582292	low
TCGA-49-6744	2.43836	0	1.45008	2.15828	0.864666	0.832611	4.45724	0.753667	low
TCGA-J2-8192	2.02466	0	3.1228	2.08271	0.731987	0.868465	3.23395	1.06381	high
TCGA-78-7161	0.589041	0	0.76076	0.559533	0.60285	1.46306	7.07061	2.14078	high
TCGA-L9-A5IP	0.158904	1	3.82702	1.42181	1.05476	0.67128	10.2006	4.19612	high
TCGA-05-4389	3.75068	0	0.85412	1.82824	1.71795	0.852135	8.6785	1.58962	high
TCGA-73-7499	1.9589	0	1.94301	1.6235	2.64975	0.403221	4.22205	1.20704	high
TCGA-86-7955	1.39178	0	2.04879	0.70788	1.7884	0.353983	11.5998	3.79107	high
TCGA-55-7576	1.83562	0	1.29893	2.13379	2.06647	1.44703	2.52455	1.08217	high
TCGA-MP-A4T9	3.46575	1	2.39329	2.38725	1.44829	0.97942	4.7254	1.20586	high
TCGA-91-7771	1.34795	0	1.13393	1.99134	1.00129	0.464226	6.68857	0.818851	low
TCGA-95-7944	0.0575342	0	0.97669	2.33014	1.25722	0.634954	6.17947	0.76335	low
TCGA-49-AAR2	6.09315	0	0.226006	1.63976	1.17453	0.134854	7.30098	0.655764	low
TCGA-50-5941	1.55342	0	2.24225	2.54486	1.45697	0.501568	5.89058	0.95926	low
TCGA-44-3398	0.693151	0	1.33344	1.4078	1.16144	0.421723	3.01609	0.646839	low
TCGA-78-7148	1.71507	1	0.689939	0.943236	1.58575	0.789457	9.15426	2.05678	high
TCGA-38-4625	8.14521	0	1.02647	1.64399	2.07872	0.220081	1.33058	0.473755	low
TCGA-86-8674	1.10959	0	0.181711	0.675855	0.778618	0.360278	9.55257	1.29703	high
TCGA-O1-A52J	4.92603	1	0.774415	2.10239	0.905098	0.336644	2.27099	0.34484	low
TCGA-MP-A4TJ	0.928767	1	1.37543	3.00123	1.46929	0.339806	6.65841	0.637956	low
TCGA-91-6831	0.849315	0	1.29016	1.43533	3.21284	0.568789	5.62878	1.63872	high
TCGA-55-8510	1.47671	0	2.18466	2.73471	1.44026	0.248174	2.7996	0.488382	low
TCGA-67-4679	1.2274	0	0.578366	1.72531	0.506987	1.06902	1.76884	0.492642	low
TCGA-86-8359	1.21644	1	0.829289	1.81532	0.75235	0.158717	8.36151	0.784193	low
TCGA-86-8074	0.0657534	0	3.85783	1.25767	1.29034	0.62185	2.83681	1.64754	high
TCGA-69-7978	0.367123	0	1.34512	2.54079	1.60606	0.896084	1.21262	0.505112	low
TCGA-50-5931	1.18904	1	2.23375	0.969167	2.95518	0.414947	1.59356	1.24448	high
TCGA-69-8254	1.12055	0	3.23411	1.74737	0.663322	0.404222	2.28151	0.801119	low
TCGA-67-3774	1.05479	0	0.44547	1.51327	0.67416	0.463116	7.46523	0.811458	low
TCGA-44-5643	1.14247	0	2.04007	1.84072	3.22905	0.165341	5.57192	1.38235	high
TCGA-55-8301	1.46301	0	2.49322	2.58677	1.71123	0.370842	4.01323	0.769334	low
TCGA-55-8507	1.14521	0	0.417532	1.58847	1.81669	0.280232	7.15647	0.884978	low
TCGA-MP-A4TI	1.17534	1	2.53467	3.16109	2.04567	0.928071	1.58057	0.691934	low
TCGA-91-6830	0.164384	0	2.27744	2.37181	1.46101	0.431743	7.39131	1.21821	high
TCGA-50-5055	5.0137	1	1.86104	2.93659	1.43748	0.423901	4.59957	0.591234	low
TCGA-69-A59K	1.61918	0	0.625068	1.70744	1.15303	0.701771	1.08632	0.426594	low
TCGA-86-8669	2.56986	0	0.344248	1.60245	0.864607	0.524474	6.44639	0.719691	low
TCGA-44-A47B	0.786301	0	0.885672	1.30062	0.992145	1.64201	6.20163	1.86088	high
TCGA-55-7227	2.60822	1	0.942398	1.72177	1.20977	0.92967	2.294	0.644033	low
TCGA-50-5930	0.772603	1	1.09449	1.47157	1.48043	0.514139	10.1145	1.81491	high
TCGA-55-5899	2.54795	0	0.218889	1.37475	2.46926	1.36515	0.826094	0.84645	low
TCGA-J2-8194	1.98356	0	0.60093	1.45206	0.332103	1.18414	8.3124	1.40052	high
TCGA-L9-A743	1.81918	0	1.45989	2.34322	1.4325	1.17927	2.3718	0.751439	low
TCGA-49-AARO	10.2986	0	3.19009	2.61028	1.19065	0.719527	4.17134	1.04851	high
TCGA-67-6216	0.386301	0	1.634	1.68298	0.830187	0.445494	1.40414	0.480285	low
TCGA-44-3396	1.12603	0	2.33929	2.13295	1.82827	1.3572	6.42835	2.27521	high
TCGA-44-2659	1.44932	0	0.861515	2.55029	0.418981	0.389535	0.300101	0.210872	low
TCGA-38-4629	2.36712	1	3.10424	1.33532	2.49616	0.862069	1.92372	1.74925	high
TCGA-MN-A4N1	2.26575	0	1.23541	1.3938	1.67453	1.36858	5.77781	1.87957	high
TCGA-55-6983	7.73425	0	1.09152	2.28969	0.79865	0.710268	7.47191	0.899463	low
TCGA-55-8616	0.131507	0	0.863402	2.50578	0.558876	0.52427	4.44016	0.429329	low
TCGA-78-7146	0.473973	1	3.99905	1.33905	2.60921	0.500589	5.67535	3.17217	high
TCGA-NJ-A4YP	0.136986	0	1.03333	1.45699	1.62105	1.13845	9.03054	2.33655	high
TCGA-91-6847	2.30685	0	0.441722	1.19734	3.04252	0.407501	1.4643	0.671959	low
TCGA-53-7624	2.85753	1	0.853289	1.62869	2.32274	1.35775	8.05113	2.46569	high
TCGA-55-6986	8.93425	0	0.567537	1.67897	0.828311	0.720434	5.54102	0.737741	low
TCGA-91-8496	1.38356	0	0.403608	1.69942	0.485609	0.263598	3.31096	0.355201	low
TCGA-73-4676	0.449315	0	1.23596	0.895676	2.22384	0.684658	5.43249	1.60201	high
TCGA-78-7143	13.5918	1	2.50703	1.80583	2.55484	0.352549	3.26655	1.11062	high
TCGA-49-6743	1.01096	0	0.93152	1.26247	2.57032	0.32535	7.50161	1.49795	high
TCGA-55-1596	5.65753	0	0.182401	1.15609	2.50884	0.354678	9.8926	1.74184	high
TCGA-97-7938	0.0493151	1	0.82472	1.59001	0.639606	0.867726	4.7198	0.766269	low
TCGA-55-6712	0.468493	1	2.49021	1.91369	1.9889	1.28629	2.30999	1.43951	high
TCGA-78-7154	1.62466	1	0.254929	0.927097	3.32255	0.470874	7.49928	1.8061	high
TCGA-55-6982	2.72603	1	3.44702	1.30099	1.66899	0.315758	6.30083	2.1153	high
TCGA-49-4505	1.1726	1	2.18409	1.32953	0.477476	0.368917	5.09594	0.939884	low
TCGA-05-5429	0.753425	1	1.03914	0.564033	3.64935	0.406124	9.48007	3.55624	high
TCGA-69-7973	0.630137	0	0.691788	1.2602	2.73115	0.209265	5.69772	1.05038	high
TCGA-50-8457	2.13425	0	0.65661	2.35308	0.233768	0.561501	0.636667	0.236749	low
TCGA-64-5775	0.169863	1	3.08573	0.759294	2.43561	1.26912	0.981389	2.36171	high
TCGA-64-1676	4.73425	0	0.614857	1.19726	1.95621	0.459606	0.579295	0.496243	low
TCGA-44-7667	1.52603	0	0.231891	0.865058	2.63018	0.283407	0.980675	0.555928	low
TCGA-MP-A4TF	0.920548	1	2.29407	0.964632	1.94749	1.27749	6.35002	3.27969	high
TCGA-62-A472	2.49315	0	0.87634	1.69802	1.6813	1.42665	1.28363	0.840898	low
TCGA-55-8505	1.20548	0	2.96708	0.943607	1.29694	0.83575	9.20541	3.91985	high
TCGA-86-8673	1.24658	0	1.18674	1.16548	1.11876	0.410404	5.7914	0.97624	low
TCGA-86-8073	2.0274	0	1.45103	3.97264	2.23312	1.44832	8.17792	1.36282	high
TCGA-44-A47G	0.961644	0	2.28551	2.58137	1.13486	0.688562	2.45786	0.616181	low
TCGA-78-7536	0.668493	1	0.917082	1.31414	2.42735	0.396789	7.73392	1.52698	high
TCGA-78-8660	0.879452	1	0.393898	2.43688	2.25501	1.00362	6.82012	1.07901	high
TCGA-55-8091	1.64384	0	3.53465	1.48013	0.96591	0.52156	1.51167	0.999543	high
TCGA-44-5644	1.36438	0	0.266365	0.800717	2.737	0.829883	6.66862	1.82461	high
TCGA-78-7158	0.490411	1	1.30989	1.59141	1.13184	0.611375	0.395638	0.46584	low
TCGA-49-6767	1.85479	0	3.59442	1.54537	2.91118	0.757912	4.46347	2.78169	high
TCGA-50-5939	1.26027	1	2.92255	1.53667	1.96338	0.532053	9.05463	3.00003	high
TCGA-86-8672	0.0520548	1	2.11095	1.6941	1.27322	0.471432	8.96627	1.79398	high
TCGA-97-A4M2	1.70959	0	0.460456	3.56939	0.347072	0.446188	6.64565	0.32292	low
TCGA-78-7220	2.21096	1	1.88024	0.913967	2.31021	0.78748	10.6209	4.3307	high
TCGA-44-2657	1.09589	0	1.47432	2.9865	1.04812	0.437784	5.77892	0.560145	low
TCGA-49-AAR4	2.40822	1	2.59383	2.96353	1.66371	1.16971	3.9847	1.11655	high
TCGA-78-7167	7.34521	1	0.266784	0.886829	0.0742667	1.00327	8.54174	1.34196	high
TCGA-62-8394	0.380822	1	1.8026	1.91487	2.37054	0.134313	3.86488	0.787768	low
TCGA-86-7711	1.72603	0	2.61811	1.60687	1.19586	0.319308	4.9083	1.0915	high
TCGA-50-6673	0.060274	1	0.678655	1.8675	1.60395	1.36291	4.16243	1.05384	high
TCGA-50-5068	4.10685	1	2.40492	1.60338	1.76763	0.631762	2.92736	1.08194	high
TCGA-55-8090	1.63836	1	1.92498	1.8681	1.14963	1.17145	1.96371	0.895365	low
TCGA-55-8205	1.6411	0	2.18661	2.29287	2.72191	0.729041	4.79919	1.3825	high
TCGA-50-6594	1.0137	1	0.553792	0.731305	2.5599	1.08584	0.857418	1.01415	high
TCGA-MN-A4N5	0.230137	0	1.35307	1.84544	1.547	1.8222	3.72102	1.59649	high
TCGA-67-6217	1.15616	0	0.781679	1.75061	0.351453	0.953862	2.23295	0.496724	low
TCGA-38-A44F	0.364384	0	1.94747	2.59667	0.874052	0.490042	7.01799	0.870588	low
TCGA-50-5936	0.70411	1	2.5519	1.37001	1.62573	0.526653	7.86216	2.21416	high
TCGA-50-5942	2.41918	0	0.939041	1.55975	0.256945	0.32365	1.15148	0.317772	low
TCGA-64-1680	3.08493	0	0.664118	0.739329	0.679654	0.465684	7.35621	1.12265	high
TCGA-71-6725	0.70137	0	0.167648	2.13828	0.760451	0.95668	6.12047	0.687105	low
TCGA-78-7147	1.60548	1	0.987601	1.68317	1.78566	0.0668309	2.1101	0.436664	low
TCGA-MP-A4TD	0.841096	1	1.17939	2.24283	1.12363	0.653019	7.78672	1.02458	high
TCGA-J2-A4AE	1.83836	0	0.620871	2.47764	1.18338	0.54855	4.42799	0.47544	low
TCGA-91-A4BC	0.120548	0	1.17842	2.97779	1.81893	0.864176	5.64637	0.790645	low
TCGA-95-7947	0.109589	0	1.44917	2.59468	1.62541	0.125529	7.13035	0.731602	low
TCGA-50-5932	3.38356	1	0.243994	0.621419	0.741099	0.247624	6.64147	0.829427	low
TCGA-50-5946	1.87945	0	0.239369	1.40148	3.21195	2.08972	5.91006	3.2047	high
TCGA-97-8179	1.19178	0	0.963951	1.4382	0.918481	0.312185	8.84439	1.14035	high
TCGA-55-8208	1.84658	0	1.1287	2.71408	1.55748	0.349788	7.0259	0.70929	low
TCGA-55-8302	1.30959	0	3.04996	1.63971	1.63422	0.310117	4.39245	1.26289	high
TCGA-86-7714	1.71233	1	0.497784	1.50762	0.649225	0.359009	0.946939	0.309867	low
TCGA-91-6836	1.14247	0	0.733223	1.2853	2.86262	0.481656	1.3408	0.699922	low
TCGA-44-A4SU	1.12055	1	1.86534	1.88742	1.07186	0.629341	5.89936	1.06509	high
TCGA-55-8512	1.66301	1	1.51759	1.73776	0.245666	0.381887	7.52532	0.893069	low
TCGA-97-7554	2.12329	0	1.26046	1.69323	1.35488	1.06572	5.38758	1.24063	high
TCGA-55-8508	1.69041	0	0.808294	1.66722	1.61283	0.450646	7.73896	1.10882	high
TCGA-49-AAR0	12.7534	0	0.296487	2.50852	1.3488	0.169405	7.23183	0.520933	low
TCGA-44-6776	5.30959	0	0.323648	0.933597	0.304185	0.425423	9.70038	1.17072	high
TCGA-64-1681	3.19726	1	0.910864	1.36356	0.725695	0.203344	5.79213	0.671602	low
TCGA-55-8085	2.47671	0	0.193279	1.75365	2.01044	0.30509	6.75943	0.786354	low
TCGA-73-A9RS	0.931507	1	0.174324	1.21453	1.83671	1.10335	11.1299	2.72207	high
TCGA-05-4390	3.08493	0	0.563573	0.943019	2.3465	0.58363	8.20764	1.83917	high
TCGA-49-4488	2.38082	1	0.575609	1.03038	2.07959	1.33403	6.6837	2.14943	high
TCGA-44-6145	0.89863	0	2.30021	2.11307	1.07475	0.248591	8.80021	1.33084	high
TCGA-86-7953	1.61918	0	0.960509	2.05549	2.75506	0.321947	3.90691	0.722514	low
TCGA-55-6987	5.85479	0	0.760252	2.83578	1.41131	0.419426	7.03867	0.614435	low
TCGA-78-7539	0.89589	0	0.292235	2.55941	1.44575	0.898255	0.489094	0.319103	low
TCGA-35-5375	0.723288	0	1.76002	1.2764	2.47375	0.120417	5.23441	1.19796	high
TCGA-MP-A4TK	1.59452	1	2.51758	2.61615	1.29715	0.821583	3.75878	0.882899	low
TCGA-44-2665	1.09589	0	2.52535	1.74355	0.910278	0.939564	0.651006	0.762408	low
TCGA-78-8640	17.8849	0	0.154908	1.52435	1.49042	0.252537	8.37683	0.901538	low
TCGA-50-6590	3.52877	1	1.6227	1.99203	2.41382	0.839481	4.93694	1.3147	high
TCGA-97-7941	1.32603	0	0.742077	1.88341	0.345481	0.348959	7.46446	0.670221	low
TCGA-44-7662	0.59726	0	2.47587	1.9346	2.5639	0.973328	5.81647	2.20267	high
TCGA-78-7163	18.663	0	2.74049	1.36786	0.260108	0.380976	2.45277	0.723363	low
TCGA-69-7980	1.12603	0	2.94321	2.37603	0.869427	1.20065	4.62671	1.40067	high
TCGA-86-8668	1.1589	0	1.95282	1.87906	0.638067	0.88076	0.310445	0.527673	low
TCGA-55-7995	2.43562	0	0.648972	2.91291	1.24723	0.127175	6.66711	0.441176	low
TCGA-L9-A443	0.528767	1	0.948559	1.21106	0.888544	0.921416	2.91567	0.774956	low
TCGA-64-5815	0.613699	0	1.61988	1.7396	1.24849	0.927535	1.89159	0.746586	low
TCGA-78-7633	2.72329	0	0.288665	0.699194	0.765909	0.487718	7.63908	1.09601	high
TCGA-55-7913	1.53699	1	0.178236	1.43845	2.02257	0.718788	7.39589	1.23553	high
TCGA-05-4402	0.668493	1	3.37223	1.96748	1.32389	0.711556	6.04251	1.85169	high
TCGA-64-1677	1.72055	1	0.932132	1.61961	3.08754	0.321702	6.92851	1.3798	high
TCGA-73-4659	1.94795	1	0.877009	1.30006	1.97681	0.246526	8.29348	1.34053	high
TCGA-44-A47A	1.27671	0	1.03754	2.24525	1.33309	1.9099	2.39584	1.0515	high
TCGA-44-5645	1.04932	0	1.12341	2.52602	0.773735	0.32768	0.241127	0.23929	low
TCGA-93-A4JP	1.58356	0	1.49468	2.90504	0.627038	0.353504	6.05099	0.516526	low
TCGA-97-A4M7	1.72329	0	1.15073	2.47561	1.20524	1.16784	2.42486	0.61931	low
TCGA-55-A492	1.63288	0	0.1492	1.07145	0.1337	0.206197	10.7417	1.02714	high
TCGA-97-8177	1.36712	0	1.8379	1.96364	0.896774	0.223021	4.19783	0.605762	low
TCGA-05-4384	1.16712	0	0.413654	1.58597	0.378336	1.0125	8.73363	1.21976	high
TCGA-05-5423	0.413699	0	0.435635	1.5631	1.17008	0.292975	4.41958	0.527838	low
TCGA-78-7162	8.68219	1	0.383594	1.91985	0.493744	0.331868	7.57561	0.619435	low
TCGA-62-A46O	3.98356	1	3.37375	0.212207	2.34684	0.487698	10.6514	7.2929	high
TCGA-44-2656	1.59452	0	1.50077	1.66614	1.99918	0.587931	5.53127	1.197	high
TCGA-38-4630	2.93973	1	2.00815	1.35556	2.69821	0.229231	1.48734	0.83921	low
TCGA-55-8204	1.41096	0	2.91246	1.70959	1.00877	0.37315	5.49852	1.23301	high
TCGA-50-7109	0.843836	1	0.699994	1.86321	1.70011	0.940424	7.59081	1.35415	high
TCGA-55-7815	2.11781	0	1.53991	0.715269	1.62667	1.36066	5.35292	2.42131	high
TCGA-50-6595	0.517808	1	3.47926	1.52536	2.49035	0.888869	5.71926	3.15665	high
TCGA-78-7149	2.99452	0	0.374601	0.866553	0.369456	0.483046	7.51317	0.943708	low
TCGA-55-8619	1.13973	0	0.692642	2.9103	1.25558	0.324636	7.34031	0.555909	low
TCGA-05-4403	1.58356	0	0.950485	1.32618	1.14798	0.374614	9.41879	1.40603	high
TCGA-78-7166	0.706849	1	0.568006	0.959282	1.38314	0.939038	10.5995	2.51853	high
TCGA-05-4425	1.83288	0	0.985192	2.28127	1.19214	1.50775	6.53928	1.37674	high
TCGA-50-5044	1.70959	1	3.30714	1.08408	1.5085	1.05282	1.64782	1.72833	high
TCGA-91-6829	3.44658	1	4.37693	1.5491	1.53431	1.69601	1.09721	2.79313	high
TCGA-62-A471	3.4137	0	1.45466	1.23969	1.81755	0.299817	11.1845	2.42179	high
TCGA-97-7552	5.29315	0	1.69352	2.74891	0.970254	0.68473	8.28162	1.0528	high
TCGA-49-4506	2.73699	1	0.533228	1.10733	1.75841	0.695458	10.3086	2.14285	high
TCGA-55-8096	1.96986	1	1.63382	1.53862	0.601403	0.314033	2.84032	0.538876	low
TCGA-97-A4M0	1.7863	0	0.369848	2.16285	0.639599	0.739759	0.288279	0.272399	low
TCGA-93-7348	0.347945	0	2.15651	1.46619	0.712125	1.04238	5.69719	1.54633	high
TCGA-44-3917	1.07397	0	0.855076	1.48544	2.45964	2.52752	1.41349	2.17547	high
TCGA-55-A4DG	1.66575	0	2.5069	2.59095	1.01153	1.56923	2.94001	1.16923	high
TCGA-44-6147	1.20822	0	2.73602	1.67063	0.553507	0.938794	1.33634	0.840289	low
TCGA-55-6985	3.37808	0	2.47036	2.08538	1.20949	0.692195	4.89918	1.11218	high
TCGA-38-7271	2.19178	1	1.28971	3.0703	1.04745	1.06567	4.90052	0.669238	low
TCGA-73-4675	0.109589	0	0.920742	1.04922	0.582526	1.29877	8.86768	2.18638	high
TCGA-86-7713	1.15616	0	0.271077	0.748251	1.87741	0.0658033	7.11974	1.00709	high
TCGA-55-8092	0.421918	1	1.76336	2.17508	1.237	1.52271	9.02237	2.60136	high
TCGA-62-A470	3.27123	1	0.254877	2.09138	1.53337	0.208793	7.86715	0.697328	low
TCGA-55-A4DF	1.20548	1	0.176807	2.44194	2.73077	0.438413	5.05816	0.626155	low
TCGA-38-4628	4.08767	1	0.716616	1.94506	1.48883	0.454172	6.56264	0.80754	low
TCGA-97-8171	1.55616	0	0.146497	0.811395	0.971324	0.335189	0.423229	0.352839	low
TCGA-67-6215	0.476712	0	0.356894	1.01236	1.27718	0.905346	3.50019	0.822169	low
TCGA-55-7727	0.326027	0	0.561782	1.26535	2.23763	1.54706	8.38515	2.96013	high
TCGA-78-8662	9.20822	1	0.499974	2.75584	1.93909	0.825843	5.83871	0.721098	low
TCGA-78-7540	2.4137	0	0.434185	1.80713	2.24697	0.478978	9.3543	1.40379	high
TCGA-MP-A4SY	4.11233	1	1.66235	1.41099	1.93719	1.1436	2.02475	1.16629	high
TCGA-67-3771	1.67123	0	0.543301	2.34166	1.8348	0.351539	7.72216	0.800978	low
TCGA-49-AARQ	18.4438	0	1.65207	1.91458	2.53292	0.33686	1.0431	0.5982	low
TCGA-97-8547	1.8	0	2.12223	1.6537	0.863644	1.36861	4.46012	1.52799	high
TCGA-97-8175	1.50959	0	2.70024	2.06889	1.68113	1.04369	4.8292	1.65019	high
TCGA-L4-A4E6	1.19178	0	0.56514	2.89903	0.345919	0.404089	2.94311	0.244876	low
TCGA-MP-A4SW	4.87123	1	2.22071	2.1271	1.47049	0.241647	5.8736	0.941807	low
TCGA-55-A494	1.31781	0	0.228244	0.626224	1.44965	0.167754	7.49824	1.05012	high
TCGA-97-A4M5	1.73699	0	0.942585	2.64397	0.812736	1.24185	9.02495	1.31225	high
TCGA-83-5908	2.25753	0	3.23746	2.32719	2.85447	0.684376	1.44278	1.1751	high
TCGA-73-4662	2.49863	0	0.58935	1.91375	0.768574	1.25583	0.966417	0.494154	low
TCGA-69-8255	0.353425	0	0.0785056	1.80052	2.3748	1.48957	5.14663	1.34826	high
TCGA-73-4670	0.358904	0	1.24443	0.712606	2.01554	0.613036	10.389	3.11388	high
TCGA-62-8397	3.53151	0	0.494424	1.76403	0.519886	0.273831	0.806558	0.255166	low
TCGA-55-A57B	1.49589	0	3.14121	2.14893	0.404354	1.64978	0.514959	1.06654	high
TCGA-55-8299	1.28493	1	2.42637	2.52953	2.11245	0.619412	10.2828	2.37092	high
TCGA-99-8025	2.90411	0	1.31743	1.23687	1.15934	1.00876	3.85052	1.10057	high
TCGA-62-A46Y	1.13425	1	1.39458	1.87719	1.18465	0.749077	2.53561	0.642236	low
TCGA-78-8655	6.46575	0	1.93877	2.04743	0.870553	0.822252	5.68866	1.07141	high
TCGA-95-A4VK	1.78356	0	0.527389	2.09466	0.975645	0.967847	9.89481	1.39586	high
TCGA-99-AA5R	1.80274	0	0.428523	3.35094	0.547623	0.498722	2.19312	0.201047	low
TCGA-55-8203	1.49863	0	0.693565	1.93532	1.5091	0.84108	8.00352	1.25401	high
TCGA-NJ-A7XG	1.69041	0	1.15045	0.880602	0.439807	0.548816	2.04193	0.583862	low
TCGA-55-6979	0.649315	1	2.54322	2.71411	2.5271	0.420426	5.59049	1.16926	high
TCGA-MP-A4TE	2.45479	1	0.155511	0.816611	1.10658	0.404054	7.45523	1.01638	high
TCGA-J2-A4AD	1.50685	1	3.77219	2.06097	1.3184	0.662745	6.46633	2.07619	high
