# Supplementary material for: Identification of a novel gene signature of lung adenocarcinoma based on epidermal growth factor receptor-tyrosine kinase inhibitor resistance
Source: Front Oncol. 2022 Dec 1;12:1008283. doi: 10.3389/fonc.2022.1008283 (PMC9751970; doi:10.3389/fonc.2022.1008283)
Supplement: Supplementary file 1 [file DataSheet_1.zip › Supplementary_Material/Supplementary Table 6.xlsx]

## Sheet: Sheet1
The clinical information and riskScore of TCGA-LUAD patients
id	futime	fustat	age	gender	stage	T	N	riskScore	Attention
TCGA-44-7661	366	0	69	0	1	2	0	1.11806	gender: 0-female, 1-male
TCGA-99-8028	1118	0	50	0	1	1	0	0.445938	stage: 1-Stage I, 2-Stage II, 3-Stage III, 4-Stage IV
TCGA-86-A456	405	0	78	0	1	1	0	0.469444	T: 1-T1, 2-T2, 3-T3, 4-T4
TCGA-55-7573	487	0	72	0	1	1	0	0.344967	N: 0-N0, 1-N1, 2-N2, 3-N3
TCGA-44-2666	97	1	43	1	1	2	0	1.7689
TCGA-93-A4JN	718	0	71	1	4	2	0	0.686056
TCGA-55-6972	1632	1	72	1	1	2	0	0.834852
TCGA-69-7760	202	0	73	1	2	3	0	1.49905
TCGA-49-AARR	4992	0	68	1	1	1	0	0.682945
TCGA-78-7156	976	1	62	1	4	4	1	0.891691
TCGA-05-4417	455	0	51	0	1	2	0	0.925607
TCGA-55-1594	1178	0	68	1	3	2	2	0.910918
TCGA-44-2662	480	0	65	1	1	2	0	2.49948
TCGA-95-7562	87	1	71	1	2	2	1	1.92368
TCGA-64-5779	507	0	61	1	3	2	2	1.12775
TCGA-55-8097	476	0	60	0	1	1	0	0.53542
TCGA-78-7152	1202	0	65	1	1	2	0	1.35196
TCGA-55-7726	652	0	72	0	1	1	0	3.8912
TCGA-49-6761	354	0	68	0	3	1	2	1.26548
TCGA-55-8620	375	1	60	1	4	1	1	2.21771
TCGA-91-6835	79	0	81	0	1	1	0	0.615592
TCGA-53-7813	424	0	51	0	3	4	0	1.34864
TCGA-53-7626	929	1	76	0	2	1	1	0.479338
TCGA-MP-A4TC	74	1	77	1	3	1	2	1.10041
TCGA-55-8614	536	0	76	1	1	2	0	1.75424
TCGA-55-7907	343	1	77	1	2	2	1	2.67205
TCGA-86-6851	179	0	73	0	2	1	1	0.521919
TCGA-86-A4P7	415	0	63	0	1	2	0	0.306074
TCGA-44-7660	325	0	72	1	1	2	0	0.910986
TCGA-93-A4JO	33	1	70	1	1	1	0	0.582098
TCGA-05-5420	457	0	67	1	3	2	2	1.27065
TCGA-55-A48X	689	0	63	0	2	1	1	0.967558
TCGA-44-4112	370	0	60	0	1	2	0	3.7488
TCGA-86-7701	474	0	66	1	4	2	0	0.979853
TCGA-49-4510	896	1	51	0	2	2	1	0.885515
TCGA-78-7153	760	0	65	0	1	2	0	1.12833
TCGA-69-7974	184	0	54	0	3	2	2	0.664921
TCGA-50-5935	653	1	86	0	1	1	0	0.84008
TCGA-91-A4BD	603	0	78	1	2	1	1	0.306181
TCGA-05-4426	791	0	71	1	1	2	0	0.395861
TCGA-05-4430	761	0	59	0	1	2	0	1.46284
TCGA-86-8054	745	0	61	1	2	2	1	1.20326
TCGA-55-6642	2449	0	63	1	1	2	0	1.47773
TCGA-44-A4SS	415	0	73	1	1	1	0	1.34142
TCGA-35-4122	225	0	69	1	1	1	0	2.03932
TCGA-35-3615	14	0	57	1	1	2	0	1.79922
TCGA-97-8174	164	1	67	1	2	2	0	1.12
TCGA-86-6562	376	1	52	1	2	2	1	1.52721
TCGA-05-4396	303	1	76	1	3	4	1	2.66076
TCGA-44-2655	575	0	65	0	1	1	0	0.924455
TCGA-MP-A4T7	167	1	75	0	4	2	0	1.45489
TCGA-05-4422	365	0	68	1	1	2	0	1.01349
TCGA-95-7948	133	0	42	0	1	2	0	1.33951
TCGA-50-6592	777	1	71	0	1	2	0	4.12881
TCGA-55-8207	977	0	73	1	1	2	0	0.513764
TCGA-05-5715	62	0	69	0	1	2	0	1.21012
TCGA-73-4658	1600	1	80	0	1	2	0	0.718689
TCGA-55-8511	552	0	73	0	1	2	0	0.866469
TCGA-35-4123	182	0	38	1	1	1	0	0.750504
TCGA-95-7043	2	0	63	0	1	1	0	2.59095
TCGA-05-5425	882	0	68	1	2	2	1	1.86598
TCGA-49-AAR3	1893	0	69	1	2	2	1	1.35681
TCGA-49-AARE	1229	1	51	0	1	1	0	1.20452
TCGA-91-6840	372	0	59	0	1	1	0	0.690952
TCGA-49-4487	855	1	72	0	1	1	0	0.773025
TCGA-44-8120	260	0	58	1	1	2	0	2.3744
TCGA-50-6593	336	1	49	0	3	1	2	1.61834
TCGA-05-4405	610	0	74	0	1	2	0	1.11965
TCGA-97-A4LX	614	0	81	1	1	2	0	0.255194
TCGA-55-7283	609	0	76	0	3	3	2	0.56193
TCGA-95-8039	27	0	72	1	1	1	0	0.722924
TCGA-49-6742	445	0	70	1	2	2	1	3.57197
TCGA-86-8279	482	0	46	1	2	2	1	2.10413
TCGA-55-7574	995	1	64	0	1	2	0	0.481663
TCGA-55-A48Z	651	0	60	0	3	1	3	0.966406
TCGA-95-A4VP	605	0	66	0	3	2	2	0.572788
TCGA-78-8648	1209	1	58	0	2	3	0	0.465035
TCGA-4B-A93V	254	0	52	0	1	1	0	0.915578
TCGA-05-4398	1431	0	47	0	3	4	3	0.64065
TCGA-55-7724	705	0	76	0	1	2	0	1.04785
TCGA-62-8398	444	1	55	1	3	2	2	3.06095
TCGA-97-7547	1965	0	67	0	1	2	0	0.930657
TCGA-86-A4JF	536	0	56	1	2	3	0	0.492659
TCGA-86-8280	701	0	54	0	2	2	0	0.505859
TCGA-97-8552	626	0	55	0	1	1	0	0.286742
TCGA-49-AARN	1135	1	56	0	1	1	0	1.04782
TCGA-MP-A4SV	2620	1	67	1	1	2	0	0.969609
TCGA-44-7669	574	1	59	1	2	1	1	0.609027
TCGA-91-6828	323	0	70	1	1	1	0	1.21775
TCGA-55-1592	701	1	65	1	1	2	0	0.816385
TCGA-NJ-A4YI	4	1	87	0	3	2	2	0.843766
TCGA-55-A48Y	630	0	69	1	2	2	0	1.20761
TCGA-S2-AA1A	513	0	68	0	1	1	0	0.306305
TCGA-05-4415	91	1	57	1	3	4	2	3.30213
TCGA-05-4250	121	1	79	0	3	3	1	2.77565
TCGA-49-4494	1081	1	77	1	3	3	2	1.77368
TCGA-55-7994	603	0	81	1	2	3	0	3.29411
TCGA-05-4249	1523	0	67	1	1	2	0	0.418057
TCGA-44-6779	500	1	50	0	2	2	1	3.96565
TCGA-50-8459	589	0	68	1	2	3	0	1.21444
TCGA-97-A4M3	540	0	69	0	1	1	0	0.957522
TCGA-55-6978	176	1	81	1	2	2	0	1.59393
TCGA-MP-A4TH	446	0	70	0	1	1	0	0.354303
TCGA-44-3918	197	0	60	0	1	1	0	1.44162
TCGA-93-7347	297	0	76	0	1	1	0	0.553598
TCGA-44-2668	246	0	51	1	1	2	0	1.97329
TCGA-69-8253	426	0	59	0	2	1	1	1.14512
TCGA-69-8453	550	0	77	1	2	3	0	0.913855
TCGA-71-8520	210	1	60	0	1	2	0	0.848385
TCGA-67-3773	427	0	84	0	1	2	0	0.265098
TCGA-49-4501	1421	1	67	0	1	2	0	0.735746
TCGA-44-6148	362	0	60	1	1	1	0	0.62474
TCGA-78-7542	321	1	56	1	1	2	0	2.31951
TCGA-86-8585	353	0	57	1	1	2	0	0.697554
TCGA-38-4627	1147	1	64	0	2	1	1	1.20486
TCGA-NJ-A4YQ	886	0	69	0	1	1	0	1.50996
TCGA-97-8172	545	0	75	0	1	2	0	0.860247
TCGA-91-6849	35	0	75	0	3	2	2	0.748024
TCGA-L9-A7SV	565	0	69	1	2	2	1	0.440504
TCGA-86-8076	489	0	42	1	1	1	0	0.651591
TCGA-62-A46V	2199	0	78	0	1	2	0	0.728304
TCGA-55-7728	704	0	64	0	1	2	0	0.721829
TCGA-67-3772	573	0	82	0	1	2	0	1.37378
TCGA-97-A4M6	568	0	45	0	1	1	0	0.408975
TCGA-L4-A4E5	578	0	48	0	1	1	0	1.05129
TCGA-97-8176	468	1	63	1	3	3	1	1.96594
TCGA-05-4424	913	0	70	1	2	3	0	0.975248
TCGA-86-8056	139	0	63	0	3	4	0	0.87909
TCGA-49-4490	385	1	45	0	3	3	2	1.44682
TCGA-05-4433	730	0	82	1	1	2	0	2.06813
TCGA-73-7498	1189	0	58	0	1	1	0	0.904296
TCGA-55-8513	791	0	77	0	2	3	0	0.767511
TCGA-NJ-A55R	603	0	67	1	1	1	0	1.86097
TCGA-L9-A50W	442	1	75	1	2	1	1	0.245483
TCGA-MP-A4T8	161	1	68	1	3	2	2	2.01683
TCGA-97-7546	1285	0	76	0	1	1	0	0.394611
TCGA-93-A4JQ	526	0	49	1	1	1	0	0.723492
TCGA-50-6591	119	1	63	0	4	2	0	3.83139
TCGA-73-4668	467	0	66	0	2	2	1	2.91676
TCGA-55-7725	442	0	68	0	1	1	0	0.294958
TCGA-64-1679	1686	0	58	0	3	1	2	2.19208
TCGA-44-8119	285	0	73	1	2	3	0	1.76321
TCGA-50-8460	829	0	74	1	1	1	0	0.431901
TCGA-55-6975	118	1	61	1	2	2	1	5.6788
TCGA-05-4432	761	0	66	1	2	2	1	0.887242
TCGA-64-5778	926	0	60	1	1	2	0	0.541418
TCGA-55-8094	541	0	51	1	4	2	0	1.73451
TCGA-78-7155	1171	1	68	1	1	2	0	3.52302
TCGA-38-6178	448	0	70	0	3	2	2	1.06775
TCGA-L9-A8F4	476	0	64	0	1	2	0	0.747871
TCGA-91-8497	434	1	75	0	1	1	0	0.331399
TCGA-50-5933	2393	1	72	1	3	4	2	0.998389
TCGA-05-4420	912	0	41	1	1	2	0	1.26843
TCGA-64-5774	2550	0	60	1	1	2	0	0.811249
TCGA-55-7570	824	0	60	1	1	1	0	1.18207
TCGA-91-8499	36	0	76	0	1	1	0	0.984523
TCGA-55-6971	1400	0	59	0	1	2	0	0.735412
TCGA-55-A493	28	0	54	0	1	2	0	1.05548
TCGA-78-7537	1622	1	72	1	1	2	0	1.54038
TCGA-44-7670	531	0	47	0	2	1	1	3.25965
TCGA-69-7763	690	0	69	1	1	1	0	1.63379
TCGA-44-8117	385	0	54	0	1	2	0	0.86879
TCGA-99-7458	392	0	74	0	3	4	0	0.468484
TCGA-05-4418	274	1	69	1	3	3	2	3.41619
TCGA-44-2661	446	0	69	0	1	1	0	0.483992
TCGA-62-8402	1498	1	73	0	3	2	2	1.69926
TCGA-50-5072	250	1	74	1	3	2	2	4.36655
TCGA-93-8067	186	0	77	1	1	2	0	2.38389
TCGA-49-4512	905	1	69	0	3	2	2	0.49399
TCGA-38-4631	354	1	72	0	1	2	0	4.31707
TCGA-53-A4EZ	1071	0	63	1	2	2	1	0.514728
TCGA-44-7671	535	0	64	1	1	2	0	1.813
TCGA-55-6970	464	1	67	0	3	2	2	1.8068
TCGA-86-8358	653	0	44	1	1	2	0	1.07344
TCGA-MP-A4T4	2617	1	68	0	2	2	1	0.872675
TCGA-69-7979	89	0	71	0	1	2	0	0.810877
TCGA-86-A4P8	431	0	59	0	3	1	2	0.152107
TCGA-62-8395	1216	0	80	0	2	3	0	0.498953
TCGA-78-7150	666	1	59	1	2	2	1	5.12837
TCGA-MN-A4N4	1175	0	57	1	1	1	0	1.02941
TCGA-MP-A4TA	950	1	75	0	1	1	0	3.72823
TCGA-55-8087	462	0	59	0	1	2	0	1.2317
TCGA-86-A4D0	116	1	48	1	2	2	0	1.13586
TCGA-NJ-A55O	13	0	56	0	2	1	1	1.00899
TCGA-05-4434	457	1	67	0	4	4	1	1.7293
TCGA-05-5428	670	0	57	1	2	1	1	1.99646
TCGA-55-7903	567	0	64	1	1	1	0	1.04119
TCGA-55-8514	520	0	70	0	1	2	0	0.474802
TCGA-62-A46S	1653	1	73	1	1	2	0	1.10105
TCGA-44-6774	361	0	56	0	3	1	2	1.24938
TCGA-95-7567	163	0	61	1	2	2	1	1.05175
TCGA-67-3770	610	0	70	0	1	1	0	0.66113
TCGA-95-7039	34	0	54	0	2	3	0	0.980037
TCGA-86-8671	839	0	72	0	2	2	1	0.250891
TCGA-97-A4M1	601	0	52	0	1	1	0	0.268427
TCGA-97-7553	1870	0	58	0	1	1	0	0.415612
TCGA-78-7145	826	1	52	0	4	4	1	2.112
TCGA-55-8615	446	0	67	1	3	3	2	0.647829
TCGA-55-6968	1293	1	61	1	4	1	0	0.608515
TCGA-49-6745	522	0	82	1	3	2	2	1.55384
TCGA-50-5944	764	0	69	0	1	1	0	0.744226
TCGA-62-8399	2696	0	62	1	3	2	2	0.543734
TCGA-49-AAR9	260	1	61	1	2	3	0	6.70214
TCGA-86-8278	476	0	63	0	2	2	1	1.17678
TCGA-86-7954	605	0	68	0	1	2	0	0.349406
TCGA-49-AAQV	677	1	63	0	2	1	1	0.75639
TCGA-99-8032	44	0	61	1	1	1	0	1.06363
TCGA-55-6543	435	0	60	0	1	1	0	0.491044
TCGA-86-8055	124	1	79	1	2	2	1	2.09629
TCGA-44-7659	444	0	70	1	1	1	0	0.782422
TCGA-05-4382	607	0	68	1	1	2	0	1.15744
TCGA-73-4666	800	0	52	0	4	1	0	1.7622
TCGA-L9-A444	307	0	60	0	1	1	0	0.521972
TCGA-55-7914	187	1	71	0	2	1	1	0.304522
TCGA-55-8206	888	0	56	1	1	1	0	0.356991
TCGA-69-7764	414	0	75	1	1	1	0	1.0377
TCGA-86-8075	479	0	66	0	1	2	0	1.38335
TCGA-05-4427	791	0	65	0	2	2	1	0.82755
TCGA-50-6597	1268	1	79	0	1	2	0	0.376339
TCGA-05-4397	731	1	65	1	2	2	1	0.861209
TCGA-91-6848	224	0	59	1	3	2	2	0.759051
TCGA-55-6980	2109	0	56	1	1	1	0	0.723833
TCGA-MP-A4T6	1790	1	76	0	3	1	2	0.548582
TCGA-44-3919	190	0	71	0	1	1	0	0.768775
TCGA-78-7535	949	1	45	1	1	2	0	1.83964
TCGA-49-4486	2318	1	72	1	1	1	0	1.06069
TCGA-62-A46R	1725	1	54	0	1	2	0	0.505023
TCGA-95-8494	84	0	67	1	2	2	1	1.16839
TCGA-95-A4VN	553	0	62	0	2	2	1	0.873338
TCGA-55-7281	872	0	70	0	1	1	0	0.930936
TCGA-97-7937	564	0	65	1	1	2	0	0.991181
TCGA-55-8089	702	1	56	1	1	1	0	3.74956
TCGA-49-4514	1700	0	79	0	1	1	0	1.78865
TCGA-NJ-A55A	8	0	76	0	1	2	0	0.56159
TCGA-55-6981	1379	1	53	0	3	1	2	1.72695
TCGA-55-8506	11	0	62	0	2	3	0	0.45967
TCGA-44-6778	1110	0	59	1	1	1	0	0.824885
TCGA-55-7284	243	1	74	1	2	3	0	1.5643
TCGA-78-7160	678	0	61	1	4	4	2	1.39758
TCGA-50-5051	478	1	42	0	3	2	2	1.19781
TCGA-MP-A5C7	1862	0	76	0	1	2	0	0.811261
TCGA-44-6146	302	0	64	1	2	3	0	1.89251
TCGA-55-8621	515	0	75	0	1	1	0	0.386042
TCGA-55-A490	99	1	78	1	2	2	0	0.361798
TCGA-55-7910	1040	0	50	0	2	2	0	0.758765
TCGA-J2-A4AG	500	0	66	0	1	1	0	0.64256
TCGA-64-5781	1202	0	55	0	1	2	0	2.26675
TCGA-44-A479	392	0	73	0	1	2	0	0.451679
TCGA-44-6775	370	0	72	0	1	2	0	1.70968
TCGA-55-6984	760	1	71	0	2	2	1	2.69668
TCGA-49-4507	268	1	73	0	3	3	1	2.35615
TCGA-38-4632	1357	1	42	1	4	2	1	0.668942
TCGA-NJ-A4YF	2161	0	50	0	1	1	0	0.856336
TCGA-69-7761	186	0	84	1	1	2	0	3.13812
TCGA-NJ-A4YG	1904	0	65	1	1	2	0	0.659905
TCGA-44-7672	418	0	52	0	1	1	0	0.486335
TCGA-62-A46P	594	1	65	1	1	2	0	1.19794
TCGA-50-5049	2146	0	70	1	1	2	0	0.607562
TCGA-55-7911	537	0	70	0	1	1	0	0.958676
TCGA-50-5066	944	0	72	1	1	2	0	1.25261
TCGA-55-A491	626	0	81	0	1	1	0	0.582292
TCGA-49-6744	890	0	64	0	2	2	1	0.753667
TCGA-J2-8192	739	0	65	0	2	2	1	1.06381
TCGA-78-7161	215	0	69	0	2	3	0	2.14078
TCGA-L9-A5IP	58	1	40	0	4	3	2	4.19612
TCGA-05-4389	1369	0	70	1	1	1	0	1.58962
TCGA-73-7499	715	0	81	0	1	2	0	1.20704
TCGA-86-7955	508	0	62	1	1	2	0	3.79107
TCGA-55-7576	670	0	54	1	1	2	0	1.08217
TCGA-MP-A4T9	1265	1	54	0	3	2	2	1.20586
TCGA-91-7771	492	0	62	1	2	3	0	0.818851
TCGA-95-7944	21	0	71	1	1	1	0	0.76335
TCGA-49-AAR2	2224	0	64	1	1	2	0	0.655764
TCGA-50-5941	567	0	55	0	3	2	2	0.95926
TCGA-44-3398	253	0	77	0	1	1	0	0.646839
TCGA-78-7148	626	1	71	1	2	2	1	2.05678
TCGA-38-4625	2973	0	66	0	1	2	0	0.473755
TCGA-86-8674	405	0	50	1	2	2	1	1.29703
TCGA-O1-A52J	1798	1	74	0	1	1	0	0.34484
TCGA-MP-A4TJ	339	1	62	0	1	1	0	0.637956
TCGA-91-6831	310	0	66	1	1	2	0	1.63872
TCGA-55-8510	539	0	55	0	1	2	0	0.488382
TCGA-86-8359	444	1	52	1	3	3	2	0.784193
TCGA-86-8074	24	0	62	0	2	1	1	1.64754
TCGA-69-7978	134	0	59	1	2	2	1	0.505112
TCGA-50-5931	434	1	75	0	1	2	0	1.24448
TCGA-67-3774	385	0	73	0	1	2	0	0.811458
TCGA-44-5643	417	0	53	1	3	2	2	1.38235
TCGA-55-8301	534	0	58	1	1	2	0	0.769334
TCGA-55-8507	418	0	53	1	1	1	0	0.884978
TCGA-MP-A4TI	429	1	72	1	2	2	1	0.691934
TCGA-91-6830	60	0	65	0	2	1	1	1.21821
TCGA-50-5055	1830	1	79	0	2	1	1	0.591234
TCGA-69-A59K	591	0	60	0	2	3	0	0.426594
TCGA-86-8669	938	0	64	1	1	1	0	0.719691
TCGA-44-A47B	287	0	79	1	1	2	0	1.86088
TCGA-55-7227	952	1	77	1	3	3	1	0.644033
TCGA-50-5930	282	1	47	1	3	2	2	1.81491
TCGA-J2-8194	724	0	69	0	2	3	0	1.40052
TCGA-L9-A743	664	0	56	1	2	2	1	0.751439
TCGA-49-AARO	3759	0	39	0	1	1	0	1.04851
TCGA-67-6216	141	0	57	0	1	1	0	0.480285
TCGA-44-3396	411	0	74	0	3	2	2	2.27521
TCGA-44-2659	529	0	65	0	2	1	1	0.210872
TCGA-38-4629	864	1	68	1	2	3	0	1.74925
TCGA-MN-A4N1	827	0	60	1	2	2	1	1.87957
TCGA-55-6983	2823	0	81	1	2	2	1	0.899463
TCGA-55-8616	48	0	58	0	1	2	0	0.429329
TCGA-78-7146	173	1	71	0	3	2	2	3.17217
TCGA-NJ-A4YP	50	0	52	1	1	2	0	2.33655
TCGA-91-6847	842	0	62	0	1	2	0	0.671959
TCGA-53-7624	1043	1	40	0	4	2	0	2.46569
TCGA-55-6986	3261	0	74	0	1	2	0	0.737741
TCGA-73-4676	164	0	45	1	2	2	1	1.60201
TCGA-78-7143	4961	1	62	0	1	2	0	1.11062
TCGA-49-6743	369	0	81	0	3	1	2	1.49795
TCGA-55-1596	2065	0	55	1	2	2	1	1.74184
TCGA-97-7938	18	1	76	0	1	1	0	0.766269
TCGA-55-6712	171	1	71	1	2	2	1	1.43951
TCGA-78-7154	593	1	72	1	3	3	2	1.8061
TCGA-55-6982	995	1	79	0	2	2	1	2.1153
TCGA-49-4505	428	1	61	0	2	2	1	0.939884
TCGA-05-5429	275	1	60	1	3	3	2	3.55624
TCGA-69-7973	230	0	42	0	1	2	0	1.05038
TCGA-50-8457	779	0	63	0	1	1	0	0.236749
TCGA-64-5775	62	1	71	1	3	4	0	2.36171
TCGA-64-1676	1728	0	58	1	1	1	0	0.496243
TCGA-44-7667	557	0	49	0	2	3	0	0.555928
TCGA-MP-A4TF	336	1	58	0	2	2	0	3.27969
TCGA-62-A472	910	0	70	1	2	3	0	0.840898
TCGA-55-8505	440	0	62	1	3	1	2	3.91985
TCGA-86-8673	455	0	61	1	1	2	0	0.97624
TCGA-86-8073	740	0	58	1	1	2	0	1.36282
TCGA-44-A47G	351	0	73	0	1	1	0	0.616181
TCGA-78-7536	244	1	69	1	3	2	2	1.52698
TCGA-78-8660	321	1	69	1	2	2	1	1.07901
TCGA-55-8091	600	0	74	1	1	2	0	0.999543
TCGA-44-5644	498	0	51	0	1	2	0	1.82461
TCGA-78-7158	179	1	59	0	3	4	2	0.46584
TCGA-49-6767	677	0	46	0	2	3	0	2.78169
TCGA-50-5939	460	1	85	1	1	2	0	3.00003
TCGA-86-8672	19	1	59	1	2	3	0	1.79398
TCGA-97-A4M2	624	0	66	1	1	1	0	0.32292
TCGA-78-7220	807	1	53	0	3	2	2	4.3307
TCGA-49-AAR4	879	1	51	1	3	2	2	1.11655
TCGA-78-7167	2681	1	77	1	4	2	0	1.34196
TCGA-62-8394	139	1	65	0	3	4	2	0.787768
TCGA-86-7711	630	0	70	1	2	2	1	1.0915
TCGA-50-6673	22	1	84	0	1	1	0	1.05384
TCGA-50-5068	1499	1	59	0	2	2	1	1.08194
TCGA-55-8090	598	1	80	1	1	1	0	0.895365
TCGA-55-8205	599	0	76	0	2	2	0	1.3825
TCGA-50-6594	370	1	79	0	3	3	2	1.01415
TCGA-MN-A4N5	84	0	63	1	1	1	0	1.59649
TCGA-67-6217	422	0	73	0	2	2	1	0.496724
TCGA-38-A44F	133	0	80	1	1	2	0	0.870588
TCGA-50-5936	257	1	58	1	3	2	2	2.21416
TCGA-50-5942	883	0	67	0	1	1	0	0.317772
TCGA-64-1680	1126	0	63	1	4	2	2	1.12265
TCGA-71-6725	256	0	48	0	1	2	0	0.687105
TCGA-78-7147	586	1	67	0	2	2	1	0.436664
TCGA-MP-A4TD	307	1	71	1	3	2	2	1.02458
TCGA-J2-A4AE	671	0	77	0	1	1	0	0.47544
TCGA-91-A4BC	44	0	59	1	2	2	0	0.790645
TCGA-95-7947	40	0	67	1	1	1	0	0.731602
TCGA-50-5932	1235	1	75	1	2	2	1	0.829427
TCGA-50-5946	686	0	62	1	1	1	0	3.2047
TCGA-97-8179	435	0	72	1	1	1	0	1.14035
TCGA-55-8208	674	0	73	0	1	1	0	0.70929
TCGA-55-8302	478	0	54	1	1	2	0	1.26289
TCGA-86-7714	625	1	61	0	3	1	2	0.309867
TCGA-91-6836	417	0	52	0	1	2	0	0.699922
TCGA-44-A4SU	409	1	67	0	1	1	0	1.06509
TCGA-55-8512	607	1	41	1	4	1	1	0.893069
TCGA-97-7554	775	0	83	0	3	2	2	1.24063
TCGA-55-8508	617	0	60	0	2	2	1	1.10882
TCGA-49-AAR0	4655	0	57	1	1	1	0	0.520933
TCGA-44-6776	1938	0	60	0	1	1	0	1.17072
TCGA-64-1681	1167	1	61	0	1	1	0	0.671602
TCGA-55-8085	904	0	64	1	1	1	0	0.786354
TCGA-73-A9RS	340	1	41	1	2	3	0	2.72207
TCGA-05-4390	1126	0	58	0	1	2	0	1.83917
TCGA-49-4488	869	1	74	0	1	1	0	2.14943
TCGA-44-6145	328	0	62	0	1	1	0	1.33084
TCGA-86-7953	591	0	69	0	1	1	0	0.722514
TCGA-55-6987	2137	0	77	1	1	1	0	0.614435
TCGA-78-7539	327	0	75	0	2	2	0	0.319103
TCGA-35-5375	264	0	61	1	3	2	2	1.19796
TCGA-MP-A4TK	582	1	56	0	2	2	1	0.882899
TCGA-44-2665	400	0	55	0	2	2	1	0.762408
TCGA-78-8640	6528	0	59	1	2	1	1	0.901538
TCGA-50-6590	1288	1	72	0	1	2	0	1.3147
TCGA-97-7941	484	0	72	0	1	1	0	0.670221
TCGA-44-7662	218	0	61	1	1	2	0	2.20267
TCGA-78-7163	6812	0	60	1	1	2	0	0.723363
TCGA-69-7980	411	0	70	0	1	1	0	1.40067
TCGA-86-8668	423	0	61	0	1	1	0	0.527673
TCGA-55-7995	889	0	73	0	1	1	0	0.441176
TCGA-L9-A443	193	1	63	0	1	1	0	0.774956
TCGA-64-5815	224	0	74	1	2	2	1	0.746586
TCGA-78-7633	994	0	67	1	1	2	0	1.09601
TCGA-55-7913	561	1	61	0	1	1	0	1.23553
TCGA-64-1677	628	1	77	0	3	2	2	1.3798
TCGA-73-4659	711	1	66	1	3	2	2	1.34053
TCGA-44-A47A	466	0	78	0	1	2	0	1.0515
TCGA-97-A4M7	629	0	74	1	1	1	0	0.61931
TCGA-55-A492	596	0	70	0	1	1	0	1.02714
TCGA-97-8177	499	0	59	0	1	2	0	0.605762
TCGA-05-4384	426	0	66	1	3	2	2	1.21976
TCGA-05-5423	151	0	65	1	2	2	1	0.527838
TCGA-78-7162	3169	1	75	1	1	1	0	0.619435
TCGA-62-A46O	1454	1	65	0	1	2	0	7.2929
TCGA-44-2656	582	0	59	1	1	2	0	1.197
TCGA-38-4630	1073	1	75	0	1	2	0	0.83921
TCGA-55-8204	515	0	87	0	1	2	0	1.23301
TCGA-50-7109	308	1	60	1	1	1	0	1.35415
TCGA-55-7815	773	0	76	1	1	2	0	2.42131
TCGA-50-6595	189	1	74	0	3	2	2	3.15665
TCGA-78-7149	1093	0	71	1	3	4	0	0.943708
TCGA-55-8619	416	0	72	0	2	3	0	0.555909
TCGA-05-4403	578	0	76	1	1	2	0	1.40603
TCGA-78-7166	258	1	84	1	2	2	1	2.51853
TCGA-05-4425	669	0	70	0	4	2	0	1.37674
TCGA-50-5044	624	1	72	0	3	4	1	1.72833
TCGA-91-6829	1258	1	78	1	1	2	0	2.79313
TCGA-62-A471	1246	0	64	1	2	2	1	2.42179
TCGA-97-7552	1932	0	70	1	1	2	0	1.0528
TCGA-49-4506	999	1	68	0	2	2	1	2.14285
TCGA-55-8096	719	1	67	0	1	2	0	0.538876
TCGA-97-A4M0	652	0	60	0	1	2	0	0.272399
TCGA-93-7348	127	0	75	0	1	1	0	1.54633
TCGA-44-3917	392	0	33	0	1	2	0	2.17547
TCGA-55-A4DG	608	0	71	1	1	1	0	1.16923
TCGA-55-6985	1233	0	58	0	1	2	0	1.11218
TCGA-38-7271	800	1	72	0	1	1	0	0.669238
TCGA-73-4675	40	0	59	1	3	3	1	2.18638
TCGA-86-7713	422	0	70	1	2	2	0	1.00709
TCGA-55-8092	154	1	75	1	2	3	0	2.60136
TCGA-62-A470	1194	1	84	1	1	2	0	0.697328
TCGA-55-A4DF	440	1	88	1	1	1	0	0.626155
TCGA-38-4628	1492	1	65	0	2	2	1	0.80754
TCGA-97-8171	568	0	81	1	4	2	2	0.352839
TCGA-67-6215	174	0	52	0	1	2	0	0.822169
TCGA-55-7727	119	0	70	1	3	1	2	2.96013
TCGA-78-8662	3361	1	53	0	1	2	0	0.721098
TCGA-78-7540	881	0	66	0	1	2	0	1.40379
TCGA-MP-A4SY	1501	1	61	1	2	2	1	1.16629
TCGA-67-3771	610	0	77	0	1	1	0	0.800978
TCGA-49-AARQ	6732	0	41	0	1	2	0	0.5982
TCGA-97-8547	657	0	78	0	3	2	2	1.52799
TCGA-97-8175	551	0	55	0	1	2	0	1.65019
TCGA-L4-A4E6	435	0	67	1	1	1	0	0.244876
TCGA-MP-A4SW	1778	1	53	1	2	2	1	0.941807
TCGA-55-A494	481	0	61	0	1	2	0	1.05012
TCGA-97-A4M5	634	0	83	1	1	1	0	1.31225
TCGA-83-5908	824	0	59	0	1	1	0	1.1751
TCGA-73-4662	912	0	65	0	1	1	0	0.494154
TCGA-69-8255	129	0	71	1	1	1	0	1.34826
TCGA-73-4670	131	0	69	0	4	2	0	3.11388
TCGA-62-8397	1289	0	70	0	2	3	0	0.255166
TCGA-55-A57B	546	0	80	0	1	1	0	1.06654
TCGA-55-8299	469	1	61	0	1	1	0	2.37092
TCGA-99-8025	1060	0	72	0	3	3	2	1.10057
TCGA-62-A46Y	414	1	70	0	3	2	2	0.642236
TCGA-78-8655	2360	0	77	0	1	1	0	1.07141
TCGA-95-A4VK	651	0	74	0	3	2	2	1.39586
TCGA-99-AA5R	658	0	70	0	1	1	0	0.201047
TCGA-55-8203	547	0	69	0	1	1	0	1.25401
TCGA-NJ-A7XG	617	0	49	1	3	4	1	0.583862
TCGA-55-6979	237	1	59	0	2	2	1	1.16926
TCGA-MP-A4TE	896	1	56	1	2	2	0	1.01638
TCGA-J2-A4AD	550	1	61	0	1	1	0	2.07619
