# Supplementary material for: Identification of a novel gene signature of lung adenocarcinoma based on epidermal growth factor receptor-tyrosine kinase inhibitor resistance
Source: Front Oncol. 2022 Dec 1;12:1008283. doi: 10.3389/fonc.2022.1008283 (PMC9751970; doi:10.3389/fonc.2022.1008283)
Supplement: Supplementary file 1 [file DataSheet_1.zip › Supplementary_Material/Supplementary Table 7.xlsx]

## Sheet: Sheet1
The GO functional enrichment analyses of differentially expressed genes between the high- and low-risk groups in TCGA-LUAD cohort
ONTOLOGY	ID	Description	GeneRatio	BgRatio	pvalue	p.adjust	qvalue	geneID	Count
BP	GO:0006959	humoral immune response	22/234	377/18866	2.00319e-09	5.54884e-06	4.81187e-06	HLA-DQB1/IL36RN/DEFB1/CXCL5/PI3/CCR7/FGA/CD19/C7/KRT6A/FCN1/CPB2/ITLN1/MS4A1/DMBT1/PLA2G1B/IGHE/PRSS3/CTSG/C4BPA/CR2/FGB	22
BP	GO:0031960	response to corticosteroid	13/234	164/18866	1.3801e-07	0.000130987	0.00011359	CPS1/FOSL1/AQP1/CTSV/ABCA3/AKR1C3/FOSB/SCGB1A1/GJB2/ABCC2/UCN3/AGTR2/FAM107A	13
BP	GO:0019730	antimicrobial humoral response	12/234	137/18866	1.41863e-07	0.000130987	0.00011359	IL36RN/DEFB1/CXCL5/PI3/FGA/KRT6A/ITLN1/DMBT1/PLA2G1B/PRSS3/CTSG/FGB	12
BP	GO:0051384	response to glucocorticoid	12/234	147/18866	3.06735e-07	0.000196171	0.000170116	CPS1/FOSL1/AQP1/CTSV/ABCA3/FOSB/SCGB1A1/GJB2/ABCC2/UCN3/AGTR2/FAM107A	12
BP	GO:0006690	icosanoid metabolic process	11/234	122/18866	3.54099e-07	0.000196171	0.000170116	PTGDS/AKR1C3/GGTLC1/AKR1C2/PLA2G1B/PLA2G4F/CYP2A6/AKR1C4/CYP4F3/CYP4F11/ALOX15	11
BP	GO:0034116	positive regulation of heterotypic cell-cell adhesion	5/234	16/18866	1.09899e-06	0.000507365	0.00043998	FGG/FGA/AGER/FGB/ALOX15	5
BP	GO:0042445	hormone metabolic process	13/234	221/18866	4.07016e-06	0.00134947	0.00117024	GAL/KLK6/CGA/AKR1C3/PCSK1/AKR1B15/AKR1C2/HSD17B6/ADH1B/AKR1B10/CTSG/AFP/AKR1C4	13
BP	GO:0016485	protein processing	13/234	223/18866	4.49191e-06	0.00134947	0.00117024	KLK6/FGG/CGA/CLEC3B/CTSH/IL1R2/FGA/PCSK1/CPB2/LRRK2/PRSS3/CTSG/FGB	13
BP	GO:0030647	aminoglycoside antibiotic metabolic process	4/234	10/18866	4.56866e-06	0.00134947	0.00117024	AKR1C3/AKR1C2/AKR1B10/AKR1C4	4
BP	GO:1901661	quinone metabolic process	6/234	36/18866	4.87172e-06	0.00134947	0.00117024	AKR1C3/AKR1C2/AKR1B10/AKR1C4/CYP4F3/CYP4F11	6
BP	GO:0019748	secondary metabolic process	7/234	57/18866	6.44081e-06	0.0015028	0.0013032	AKR1C3/AKR1C2/ABCC2/AKR1B10/CYP2A6/SLC7A11/AKR1C4	7
BP	GO:0031638	zymogen activation	7/234	58/18866	7.2482e-06	0.0015028	0.0013032	FGG/CLEC3B/CTSH/FGA/CPB2/PRSS3/FGB	7
BP	GO:1901654	response to ketone	12/234	200/18866	7.85119e-06	0.0015028	0.0013032	CPS1/FOSL1/AQP1/AKR1C3/CCR7/FOSB/AKR1C2/CCL19/GJB2/ABCC2/UCN3/AGTR2	12
BP	GO:0031639	plasminogen activation	5/234	23/18866	7.88634e-06	0.0015028	0.0013032	FGG/CLEC3B/FGA/CPB2/FGB	5
BP	GO:0019731	antibacterial humoral response	7/234	59/18866	8.13788e-06	0.0015028	0.0013032	DEFB1/PI3/FGA/DMBT1/PLA2G1B/CTSG/FGB	7
BP	GO:1901568	fatty acid derivative metabolic process	11/234	175/18866	1.21707e-05	0.00210705	0.00182721	PTGDS/AKR1C3/GGTLC1/AKR1C2/PLA2G1B/PLA2G4F/CYP2A6/AKR1C4/CYP4F3/CYP4F11/ALOX15	11
BP	GO:0034114	regulation of heterotypic cell-cell adhesion	5/234	26/18866	1.49559e-05	0.00243693	0.00211327	FGG/FGA/AGER/FGB/ALOX15	5
BP	GO:0033559	unsaturated fatty acid metabolic process	9/234	118/18866	1.64896e-05	0.00253756	0.00220054	PTGDS/AKR1C3/AKR1C2/PLA2G4F/CYP2A6/AKR1C4/CYP4F3/CYP4F11/ALOX15	9
BP	GO:0120254	olefinic compound metabolic process	9/234	121/18866	2.0176e-05	0.00283138	0.00245533	PTGDS/AKR1C3/AKR1C2/CYP2A6/AFP/AKR1C4/CYP4F3/CYP4F11/ALOX15	9
BP	GO:1903035	negative regulation of response to wounding	8/234	93/18866	2.04432e-05	0.00283138	0.00245533	FGG/FGA/AGER/CPB2/RTN4RL1/KIAA0319/KLK8/FGB	8
BP	GO:0035082	axoneme assembly	7/234	70/18866	2.54745e-05	0.00336021	0.00291393	CFAP73/RSPH4A/CCDC114/ZMYND10/CFAP43/TEKT2/CFAP157	7
BP	GO:0071715	icosanoid transport	6/234	50/18866	3.43852e-05	0.0040417	0.00350491	PLA2G1B/PLA2G12B/ABCC2/PLA2G4F/AGTR2/TNFSF11	6
BP	GO:1901571	fatty acid derivative transport	6/234	50/18866	3.43852e-05	0.0040417	0.00350491	PLA2G1B/PLA2G12B/ABCC2/PLA2G4F/AGTR2/TNFSF11	6
BP	GO:0001578	microtubule bundle formation	8/234	101/18866	3.72648e-05	0.0040417	0.00350491	CFAP73/RSPH4A/CCDC114/ZMYND10/CFAP43/TEKT2/CFAP157/TPPP3	8
BP	GO:0015908	fatty acid transport	8/234	101/18866	3.72648e-05	0.0040417	0.00350491	FABP3/PLA2G1B/PLA2G12B/ABCC2/PLA2G4F/SLC2A1/AGTR2/TNFSF11	8
BP	GO:0046887	positive regulation of hormone secretion	9/234	131/18866	3.79366e-05	0.0040417	0.00350491	GAL/INHA/FGG/CLTRN/FGA/RETN/UCN3/FGB/TNFSF11	9
BP	GO:0042448	progesterone metabolic process	4/234	17/18866	4.83554e-05	0.00496091	0.00430203	AKR1C3/AKR1C2/AFP/AKR1C4	4
BP	GO:0006691	leukotriene metabolic process	5/234	35/18866	6.7393e-05	0.00644264	0.00558697	GGTLC1/PLA2G1B/CYP4F3/CYP4F11/ALOX15	5
BP	GO:0007586	digestion	9/234	141/18866	6.745e-05	0.00644264	0.00558697	TFF2/AQP1/TFF1/MUC13/CHIT1/AKR1C2/UCN3/PRSS3/CHIA	9
BP	GO:0051604	protein maturation	13/234	293/18866	7.94508e-05	0.00719192	0.00623673	KLK6/FGG/CGA/CLEC3B/CTSH/IL1R2/FGA/PCSK1/CPB2/LRRK2/PRSS3/CTSG/FGB	13
BP	GO:0019369	arachidonic acid metabolic process	6/234	58/18866	8.06392e-05	0.00719192	0.00623673	PTGDS/AKR1C3/CYP2A6/CYP4F3/CYP4F11/ALOX15	6
BP	GO:0070268	cornification	8/234	113/18866	8.30835e-05	0.00719192	0.00623673	PKP2/KRT16/PI3/KRT6A/KRT17/KRT81/SPRR3/KRT6B	8
BP	GO:0046456	icosanoid biosynthetic process	6/234	59/18866	8.88469e-05	0.00745775	0.00646726	PTGDS/AKR1C3/GGTLC1/PLA2G1B/PLA2G4F/ALOX15	6
BP	GO:0051047	positive regulation of secretion	14/234	340/18866	9.40518e-05	0.00756604	0.00656116	GAL/INHA/FGG/AQP1/CLTRN/FGA/CPB2/PLA2G1B/RETN/UCN3/NPR1/AGTR2/FGB/TNFSF11	14
BP	GO:1902644	tertiary alcohol metabolic process	4/234	20/18866	9.55998e-05	0.00756604	0.00656116	AKR1C3/AKR1C2/AKR1B10/AKR1C4	4
BP	GO:0016137	glycoside metabolic process	4/234	21/18866	0.000116949	0.00856706	0.00742923	AKR1C3/AKR1C2/AKR1B10/AKR1C4	4
BP	GO:0034113	heterotypic cell-cell adhesion	6/234	62/18866	0.000117526	0.00856706	0.00742923	PKP2/FGG/FGA/AGER/FGB/ALOX15	6
BP	GO:0071384	cellular response to corticosteroid stimulus	6/234	62/18866	0.000117526	0.00856706	0.00742923	AQP1/AKR1C3/GJB2/ABCC2/AGTR2/FAM107A	6
BP	GO:0030198	extracellular matrix organization	15/234	395/18866	0.000130423	0.00911534	0.00790469	FGG/CTSV/ADAMTS8/FGA/COL12A1/CPB2/TNXB/CTSG/SERPINB5/MMP10/FGB/COL11A1/LAMA3/LAMC2/ICAM5	15
BP	GO:0043062	extracellular structure organization	15/234	396/18866	0.000134085	0.00911534	0.00790469	FGG/CTSV/ADAMTS8/FGA/COL12A1/CPB2/TNXB/CTSG/SERPINB5/MMP10/FGB/COL11A1/LAMA3/LAMC2/ICAM5	15
BP	GO:0003018	vascular process in circulatory system	10/234	190/18866	0.00013492	0.00911534	0.00790469	GCLC/CPS1/FGG/AKAP12/FGA/ABCC2/NPR1/AGTR2/FGB/HTR1D	10
BP	GO:0003341	cilium movement	9/234	156/18866	0.000146433	0.00943346	0.00818056	CFAP73/DEFB1/RSPH4A/CCDC114/TEKT1/ZMYND10/CFAP43/TEKT2/CFAP157	9
BP	GO:0071548	response to dexamethasone	5/234	41/18866	0.00014644	0.00943346	0.00818056	CPS1/AQP1/GJB2/ABCC2/AGTR2	5
BP	GO:0010038	response to metal ion	14/234	366/18866	0.00020267	0.0126743	0.010991	RASGRP2/GCLC/CPS1/FGG/AQP1/AKR1C3/FGA/FOSB/TFF1/LRRK2/ABCC2/FGB/GGH/ALOX15	14
BP	GO:0001913	T cell mediated cytotoxicity	5/234	44/18866	0.000205901	0.0126743	0.010991	CTSH/AGER/CD1A/CD1E/CD1C	5
BP	GO:0032309	icosanoid secretion	5/234	46/18866	0.000254708	0.0150115	0.0130178	PLA2G1B/PLA2G12B/PLA2G4F/AGTR2/TNFSF11	5
BP	GO:0035987	endodermal cell differentiation	5/234	46/18866	0.000254708	0.0150115	0.0130178	COL12A1/HMGA2/DKK1/COL11A1/LAMA3	5
BP	GO:0034754	cellular hormone metabolic process	8/234	134/18866	0.000270894	0.0156329	0.0135566	AKR1C3/AKR1B15/AKR1C2/HSD17B6/ADH1B/AKR1B10/AFP/AKR1C4	8
BP	GO:0042730	fibrinolysis	4/234	26/18866	0.000278252	0.0157297	0.0136406	FGG/FGA/CPB2/FGB	4
BP	GO:0006857	oligopeptide transport	3/234	11/18866	0.000288789	0.0159989	0.013874	CDH17/SLC15A1/SLC7A11	3
BP	GO:0015718	monocarboxylic acid transport	9/234	174/18866	0.000331008	0.0179683	0.0155819	FABP3/PLA2G1B/PLA2G12B/ABCC2/PLA2G4F/SLC2A1/AGTR2/AKR1C4/TNFSF11	9
BP	GO:0006692	prostanoid metabolic process	5/234	49/18866	0.000343798	0.0179683	0.0155819	PTGDS/AKR1C3/AKR1C2/PLA2G4F/AKR1C4	5
BP	GO:0006693	prostaglandin metabolic process	5/234	49/18866	0.000343798	0.0179683	0.0155819	PTGDS/AKR1C3/AKR1C2/PLA2G4F/AKR1C4	5
BP	GO:0042182	ketone catabolic process	3/234	12/18866	0.000381532	0.0188722	0.0163657	KYNU/CYP4F3/CYP4F11	3
BP	GO:0042363	fat-soluble vitamin catabolic process	3/234	12/18866	0.000381532	0.0188722	0.0163657	CYP24A1/CYP4F3/CYP4F11	3
BP	GO:0051798	positive regulation of hair follicle development	3/234	12/18866	0.000381532	0.0188722	0.0163657	GAL/KRT17/FST	3
BP	GO:0001909	leukocyte mediated cytotoxicity	7/234	108/18866	0.000398049	0.019074	0.0165407	CTSH/AGER/SERPINB4/CD1A/CD1E/CTSG/CD1C	7
BP	GO:0048545	response to steroid hormone	13/234	346/18866	0.000404406	0.019074	0.0165407	CPS1/FOSL1/AQP1/CTSV/ABCA3/AKR1C3/FOSB/SCGB1A1/GJB2/ABCC2/UCN3/AGTR2/FAM107A	13
BP	GO:0006869	lipid transport	14/234	393/18866	0.000416341	0.019074	0.0165407	GAL/SFTPA1/ABCA3/FABP3/PLA2G1B/PLA2G12B/RETN/ABCC2/PLA2G4F/LBP/SLC2A1/AGTR2/AKR1C4/TNFSF11	14
BP	GO:0035296	regulation of tube diameter	8/234	143/18866	0.000420041	0.019074	0.0165407	GCLC/CPS1/FGG/FGA/NPR1/AGTR2/FGB/HTR1D	8
BP	GO:0097746	regulation of blood vessel diameter	8/234	143/18866	0.000420041	0.019074	0.0165407	GCLC/CPS1/FGG/FGA/NPR1/AGTR2/FGB/HTR1D	8
BP	GO:0042634	regulation of hair cycle	4/234	29/18866	0.000429356	0.0191825	0.0166348	GAL/KRT17/EPS8L3/FST	4
BP	GO:0035150	regulation of tube size	8/234	144/18866	0.000440079	0.0193495	0.0167796	GCLC/CPS1/FGG/FGA/NPR1/AGTR2/FGB/HTR1D	8
BP	GO:0042493	response to drug	14/234	397/18866	0.000460414	0.0199273	0.0172807	CPS1/GAL/FOSL1/AQP1/ABCA3/SPINK4/FOSB/CPB2/FABP3/SCGB1A1/ABCC2/CYP2A6/HMGA2/GGH	14
BP	GO:0008228	opsonization	3/234	13/18866	0.000491459	0.0206264	0.0178869	SFTPA1/LBP/C4BPA	3
BP	GO:0042635	positive regulation of hair cycle	3/234	13/18866	0.000491459	0.0206264	0.0178869	GAL/KRT17/FST	3
BP	GO:0046883	regulation of hormone secretion	11/234	267/18866	0.000525518	0.0217266	0.018841	GAL/INHA/FGG/CLTRN/FGA/RETN/SLC2A1/UCN3/AGTR2/FGB/TNFSF11	11
BP	GO:0071549	cellular response to dexamethasone stimulus	4/234	31/18866	0.000557868	0.0225907	0.0195904	AQP1/GJB2/ABCC2/AGTR2	4
BP	GO:1903532	positive regulation of secretion by cell	12/234	313/18866	0.000562729	0.0225907	0.0195904	GAL/INHA/FGG/CLTRN/FGA/CPB2/PLA2G1B/RETN/UCN3/AGTR2/FGB/TNFSF11	12
BP	GO:0001706	endoderm formation	5/234	55/18866	0.000590513	0.0233674	0.0202639	COL12A1/HMGA2/DKK1/COL11A1/LAMA3	5
BP	GO:0002475	antigen processing and presentation via MHC class Ib	3/234	14/18866	0.000619782	0.0235178	0.0203943	CD1A/CD1E/CD1C	3
BP	GO:0009111	vitamin catabolic process	3/234	14/18866	0.000619782	0.0235178	0.0203943	CYP24A1/CYP4F3/CYP4F11	3
BP	GO:0048681	negative regulation of axon regeneration	3/234	14/18866	0.000619782	0.0235178	0.0203943	RTN4RL1/KIAA0319/KLK8	3
BP	GO:0034694	response to prostaglandin	4/234	32/18866	0.000631408	0.0236351	0.0204961	AKR1C3/CCR7/AKR1C2/CCL19	4
BP	GO:0019882	antigen processing and presentation	10/234	232/18866	0.000662193	0.024457	0.0212088	HLA-DQB1/CTSH/CTSV/HLA-DRB5/CCR7/CCL19/CD207/CD1A/CD1E/CD1C	10
BP	GO:0002449	lymphocyte mediated immunity	13/234	366/18866	0.000684392	0.0249443	0.0216313	HLA-DQB1/CTSH/AGER/CD19/C7/SERPINB4/CD1A/CD1E/IGHE/C4BPA/CR2/CD1C/IL20RB	13
BP	GO:0034109	homotypic cell-cell adhesion	6/234	86/18866	0.000702266	0.0252633	0.021908	PKP2/FGG/FGA/SLC7A11/FGB/TNFSF11	6
BP	GO:0070286	axonemal dynein complex assembly	4/234	33/18866	0.000711564	0.0252696	0.0219135	CFAP73/CCDC114/ZMYND10/TEKT2	4
BP	GO:0009914	hormone transport	12/234	323/18866	0.000741573	0.0259319	0.0224877	GAL/INHA/FGG/CLTRN/FGA/RETN/ABCC2/SLC2A1/UCN3/AGTR2/FGB/TNFSF11	12
BP	GO:0002460	adaptive immune response based on somatic recombination of immune receptors built from immunoglobulin superfamily domains	13/234	370/18866	0.000756584	0.0259319	0.0224877	HLA-DQB1/CTSH/AGER/CD19/C7/CCL19/CD1A/CD1E/IGHE/C4BPA/CR2/CD1C/IL20RB	13
BP	GO:0036159	inner dynein arm assembly	3/234	15/18866	0.000767658	0.0259319	0.0224877	CFAP73/ZMYND10/TEKT2	3
BP	GO:0070571	negative regulation of neuron projection regeneration	3/234	15/18866	0.000767658	0.0259319	0.0224877	RTN4RL1/KIAA0319/KLK8	3
BP	GO:0071385	cellular response to glucocorticoid stimulus	5/234	59/18866	0.000816403	0.0272462	0.0236275	AQP1/GJB2/ABCC2/AGTR2/FAM107A	5
BP	GO:0070542	response to fatty acid	6/234	90/18866	0.000892626	0.0288363	0.0250064	CPS1/AKR1C3/CCR7/FABP3/AKR1C2/CCL19	6
BP	GO:0001914	regulation of T cell mediated cytotoxicity	4/234	35/18866	0.000893016	0.0288363	0.0250064	AGER/CD1A/CD1E/CD1C	4
BP	GO:0043588	skin development	14/234	425/18866	0.000895279	0.0288363	0.0250064	PKP2/GAL/KRT16/CTSV/GJB3/AKR1C3/PI3/KRT6A/KRT17/KRT81/DKK1/SPRR3/KRT6B/FST	14
BP	GO:0008544	epidermis development	15/234	477/18866	0.000946147	0.0301244	0.0261235	PKP2/GAL/KRT16/CTSV/AKR1C3/PI3/KRT6A/KRT17/KRT81/DKK1/SPRR3/LAMA3/KRT6B/LAMC2/FST	15
BP	GO:0031341	regulation of cell killing	6/234	92/18866	0.00100157	0.0315268	0.0273396	AGER/KRT6A/SERPINB4/CD1A/CD1E/CD1C	6
BP	GO:0034308	primary alcohol metabolic process	6/234	94/18866	0.00112046	0.0348727	0.0302411	AKR1C3/AKR1B15/AKR1C2/ADH1B/AKR1B10/AKR1C4	6
BP	GO:0002576	platelet degranulation	7/234	129/18866	0.00114643	0.0352844	0.0305982	SERPINA4/FGG/CLEC3B/FGA/VEGFD/PCDH7/FGB	7
BP	GO:0002819	regulation of adaptive immune response	8/234	168/18866	0.00120707	0.0364238	0.0315862	AGER/CCL19/CD1A/CD1E/C4BPA/CD1C/IL20RB/ALOX15	8
BP	GO:0032689	negative regulation of interferon-gamma production	4/234	38/18866	0.00122289	0.0364238	0.0315862	INHA/IL36RN/SCGB1A1/IL20RB	4
BP	GO:1900026	positive regulation of substrate adhesion-dependent cell spreading	4/234	38/18866	0.00122289	0.0364238	0.0315862	FGG/FGA/OLFM4/FGB	4
BP	GO:0010876	lipid localization	14/234	440/18866	0.00124535	0.0365559	0.0317008	GAL/SFTPA1/ABCA3/FABP3/PLA2G1B/PLA2G12B/RETN/ABCC2/PLA2G4F/LBP/SLC2A1/AGTR2/AKR1C4/TNFSF11	14
BP	GO:0006766	vitamin metabolic process	7/234	131/18866	0.00125372	0.0365559	0.0317008	GCLC/CYP24A1/AKR1C3/SLC2A1/PRSS3/CYP4F3/CYP4F11	7
BP	GO:1901655	cellular response to ketone	6/234	97/18866	0.00131872	0.0380506	0.0329969	AQP1/AKR1C3/AKR1C2/GJB2/ABCC2/AGTR2	6
BP	GO:2000831	regulation of steroid hormone secretion	3/234	18/18866	0.00133942	0.0382494	0.0331693	GAL/RETN/AGTR2	3
BP	GO:0001906	cell killing	8/234	172/18866	0.00140265	0.0396464	0.0343808	CTSH/AGER/KRT6A/SERPINB4/CD1A/CD1E/CTSG/CD1C	8
BP	GO:0050830	defense response to Gram-positive bacterium	6/234	99/18866	0.00146507	0.0398706	0.0345752	DEFB1/KRT6A/DMBT1/PLA2G1B/LBP/CTSG	6
BP	GO:0090277	positive regulation of peptide hormone secretion	6/234	99/18866	0.00146507	0.0398706	0.0345752	FGG/CLTRN/FGA/UCN3/FGB/TNFSF11	6
BP	GO:0046942	carboxylic acid transport	12/234	350/18866	0.00147546	0.0398706	0.0345752	CLTRN/FABP3/PLA2G1B/PLA2G12B/ABCC2/PLA2G4F/SLC2A1/SLC1A7/SLC7A11/AGTR2/AKR1C4/TNFSF11	12
BP	GO:0008207	C21-steroid hormone metabolic process	4/234	40/18866	0.00148505	0.0398706	0.0345752	AKR1C3/AKR1C2/AFP/AKR1C4	4
BP	GO:0140353	lipid export from cell	4/234	40/18866	0.00148505	0.0398706	0.0345752	GAL/RETN/AGTR2/TNFSF11	4
BP	GO:0070374	positive regulation of ERK1 and ERK2 cascade	9/234	215/18866	0.00149695	0.0398706	0.0345752	FGG/AKAP12/CCR7/FGA/AGER/CCL19/FGB/TNFSF11/ALOX15	9
BP	GO:0042180	cellular ketone metabolic process	10/234	260/18866	0.00156718	0.0413437	0.0358527	AKR1C3/FABP3/AKR1C2/AKR1B10/SLC7A11/AFP/KYNU/AKR1C4/CYP4F3/CYP4F11	10
BP	GO:0015849	organic acid transport	12/234	353/18866	0.00158512	0.0414225	0.035921	CLTRN/FABP3/PLA2G1B/PLA2G12B/ABCC2/PLA2G4F/SLC2A1/SLC1A7/SLC7A11/AGTR2/AKR1C4/TNFSF11	12
BP	GO:0002237	response to molecule of bacterial origin	12/234	356/18866	0.00170143	0.0440462	0.0381963	CPS1/IL36RN/CXCL5/AKAP12/CCR7/DMBT1/SCGB1A1/GJB2/ABCC2/LBP/CTSG/IL37	12
BP	GO:1901570	fatty acid derivative biosynthetic process	6/234	103/18866	0.00179458	0.0458507	0.0397611	PTGDS/AKR1C3/GGTLC1/PLA2G1B/PLA2G4F/ALOX15	6
BP	GO:0045056	transcytosis	3/234	20/18866	0.00183734	0.0458507	0.0397611	PIGR/AGER/GPIHBP1	3
BP	GO:0051412	response to corticosterone	3/234	20/18866	0.00183734	0.0458507	0.0397611	FOSL1/FOSB/UCN3	3
BP	GO:0071731	response to nitric oxide	3/234	20/18866	0.00183734	0.0458507	0.0397611	AQP1/CCR7/CCL19	3
BP	GO:0002456	T cell mediated immunity	6/234	104/18866	0.0018851	0.0466224	0.0404303	CTSH/AGER/CD1A/CD1E/CD1C/IL20RB	6
BP	GO:0046879	hormone secretion	11/234	314/18866	0.00194744	0.0477381	0.0413978	GAL/INHA/FGG/CLTRN/FGA/RETN/SLC2A1/UCN3/AGTR2/FGB/TNFSF11	11
BP	GO:1903034	regulation of response to wounding	8/234	183/18866	0.00207258	0.0495639	0.0429811	FGG/FGA/AGER/CPB2/RTN4RL1/KIAA0319/KLK8/FGB	8
BP	GO:0044060	regulation of endocrine process	4/234	44/18866	0.00212228	0.0495639	0.0429811	GAL/INHA/RETN/AGTR2	4
BP	GO:0030277	maintenance of gastrointestinal epithelium	3/234	21/18866	0.00212407	0.0495639	0.0429811	TFF2/TFF1/MUC13	3
BP	GO:0035929	steroid hormone secretion	3/234	21/18866	0.00212407	0.0495639	0.0429811	GAL/RETN/AGTR2	3
BP	GO:0051797	regulation of hair follicle development	3/234	21/18866	0.00212407	0.0495639	0.0429811	GAL/KRT17/FST	3
BP	GO:0002709	regulation of T cell mediated immunity	5/234	73/18866	0.00212928	0.0495639	0.0429811	AGER/CD1A/CD1E/CD1C/IL20RB	5
BP	GO:0007568	aging	11/234	319/18866	0.0022022	0.0508341	0.0440826	GCLC/KRT16/CTSV/AGER/LRRK2/RETN/GJB2/IGFBP1/HMGA2/DKK1/KYNU	11
BP	GO:0001523	retinoid metabolic process	6/234	108/18866	0.00228213	0.0516764	0.044813	AKR1C3/AKR1B15/GPIHBP1/ADH1B/AKR1B10/AKR1C4	6
BP	GO:0045861	negative regulation of proteolysis	12/234	369/18866	0.00228963	0.0516764	0.044813	SERPINA4/AQP1/SPINK4/IL1R2/PI3/CPB2/LRRK2/SERPINB4/SPOCK1/SERPINB3/SERPINB5/SERPIND1	12
BP	GO:0002697	regulation of immune effector process	14/234	470/18866	0.00229466	0.0516764	0.044813	AGER/CD19/C7/CPB2/CCL19/SERPINB4/CD1A/LBP/CD1E/CD22/C4BPA/CR2/CD1C/IL20RB	14
BP	GO:0001910	regulation of leukocyte mediated cytotoxicity	5/234	75/18866	0.00239834	0.0531471	0.0460884	AGER/SERPINB4/CD1A/CD1E/CD1C	5
BP	GO:0015909	long-chain fatty acid transport	5/234	75/18866	0.00239834	0.0531471	0.0460884	FABP3/PLA2G1B/PLA2G12B/PLA2G4F/SLC2A1	5
BP	GO:0051592	response to calcium ion	7/234	147/18866	0.00242215	0.0532489	0.0461767	RASGRP2/FGG/AKR1C3/FGA/FOSB/FGB/ALOX15	7
BP	GO:1901616	organic hydroxy compound catabolic process	5/234	76/18866	0.00254175	0.0550317	0.0477228	CYP24A1/AKR1C3/AKR1B10/CYP4F3/CYP4F11	5
BP	GO:0070371	ERK1 and ERK2 cascade	11/234	325/18866	0.00254298	0.0550317	0.0477228	FGG/CTSH/AKAP12/CCR7/FGA/AGER/CCL19/PSCA/FGB/TNFSF11/ALOX15	11
BP	GO:0042303	molting cycle	6/234	111/18866	0.00261896	0.0553781	0.0480231	GAL/KRT16/KRT17/EPS8L3/DKK1/FST	6
BP	GO:0042633	hair cycle	6/234	111/18866	0.00261896	0.0553781	0.0480231	GAL/KRT16/KRT17/EPS8L3/DKK1/FST	6
BP	GO:0060294	cilium movement involved in cell motility	6/234	111/18866	0.00261896	0.0553781	0.0480231	DEFB1/RSPH4A/TEKT1/CFAP43/TEKT2/CFAP157	6
BP	GO:0042572	retinol metabolic process	4/234	47/18866	0.00270894	0.0564193	0.0489261	AKR1C3/AKR1B15/ADH1B/AKR1B10	4
BP	GO:0060986	endocrine hormone secretion	4/234	47/18866	0.00270894	0.0564193	0.0489261	GAL/INHA/RETN/AGTR2	4
CC	GO:0042599	lamellar body	5/243	17/19559	1.55608e-06	0.00024978	0.000207781	SFTPC/SFTPA2/SFTPA1/CTSH/ABCA3	5
CC	GO:0034774	secretory granule lumen	16/243	322/19559	2.95402e-06	0.00024978	0.000207781	SERPINA4/FGG/CLEC3B/CTSH/FGA/PCSK1/FCN1/VEGFD/CHIT1/OLFM4/RETN/SERPINB3/S100P/CTSG/FGB/GGH	16
CC	GO:0060205	cytoplasmic vesicle lumen	16/243	326/19559	3.46059e-06	0.00024978	0.000207781	SERPINA4/FGG/CLEC3B/CTSH/FGA/PCSK1/FCN1/VEGFD/CHIT1/OLFM4/RETN/SERPINB3/S100P/CTSG/FGB/GGH	16
CC	GO:0031983	vesicle lumen	16/243	328/19559	3.74202e-06	0.00024978	0.000207781	SERPINA4/FGG/CLEC3B/CTSH/FGA/PCSK1/FCN1/VEGFD/CHIT1/OLFM4/RETN/SERPINB3/S100P/CTSG/FGB/GGH	16
CC	GO:0009897	external side of plasma membrane	17/243	417/19559	1.96575e-05	0.00104971	0.000873208	FGG/CA4/CTSV/CCR7/FGA/CD19/FCN1/RTN4RL1/GPIHBP1/MS4A1/BTNL9/CD1A/CD1E/IGHE/CD22/CD1C/FGB	17
CC	GO:0045334	clathrin-coated endocytic vesicle	6/243	59/19559	8.98259e-05	0.00399725	0.00332513	SFTPC/HLA-DQB1/SFTPA2/SFTPA1/HLA-DRB5/CD207	6
CC	GO:0062023	collagen-containing extracellular matrix	15/243	427/19559	0.000309619	0.0118097	0.00982399	FGG/CLEC3B/CTSH/ADAMTS8/FGA/COL12A1/FCN1/TNXB/OGN/CTSG/PRG4/FGB/COL11A1/LAMA3/LAMC2	15
CC	GO:1904724	tertiary granule lumen	5/243	55/19559	0.000595668	0.0184783	0.0153713	CTSH/CHIT1/OLFM4/PRSS3/GGH	5
CC	GO:0005791	rough endoplasmic reticulum	6/243	84/19559	0.00062617	0.0184783	0.0153713	SFTPA2/CA4/SFTPA1/PTGDS/SCGB1A1/SLC7A11	6
CC	GO:0005581	collagen trimer	6/243	87/19559	0.000754274	0.0184783	0.0153713	SFTPA2/SFTPA1/COL12A1/FCN1/C1QL2/COL11A1	6
CC	GO:0031526	brush border membrane	5/243	58/19559	0.00076128	0.0184783	0.0153713	CA4/AQP1/ITLN1/ABCC2/SLC7A11	5
CC	GO:0005771	multivesicular body	5/243	62/19559	0.00103276	0.0229789	0.0191151	SFTPC/SFTPA2/SFTPA1/CTSH/LRRK2	5
CC	GO:0031253	cell projection membrane	12/243	344/19559	0.00129887	0.0261119	0.0217213	RASGRP2/CA4/HHIP/AQP1/CYS1/ITLN1/ABCC2/PLA2G4F/EPS8L3/S100P/SLC7A11/FAM107A	12
CC	GO:0031225	anchored component of membrane	8/243	171/19559	0.00136916	0.0261119	0.0217213	LY6D/LYPD6B/CA4/LYPD3/RTN4RL1/ITLN1/GPIHBP1/PSCA	8
CC	GO:0005903	brush border	6/243	106/19559	0.00209683	0.0373236	0.0310478	CA4/AQP1/ITLN1/SLC15A1/ABCC2/SLC7A11	6
CC	GO:0030136	clathrin-coated vesicle	8/243	194/19559	0.00300902	0.050213	0.0417699	SFTPC/HLA-DQB1/SFTPA2/SFTPA1/HLA-DRB5/KIAA0319/CD207/NRGN	8
MF	GO:0004032	alditol:NADP+ 1-oxidoreductase activity	5/237	12/18352	2.53317e-07	0.00010386	8.37281e-05	AKR1C3/AKR1B15/AKR1C2/AKR1B10/AKR1C4	5
MF	GO:0031406	carboxylic acid binding	13/237	212/18352	3.98874e-06	0.000404417	0.000326025	GCLC/CPS1/TM4SF5/PTGDS/AKR1C3/FCN1/FABP3/AKR1C2/PLA2G1B/CD22/AFP/AKR1C4/CYP4F11	13
MF	GO:0033293	monocarboxylic acid binding	8/237	72/18352	4.03819e-06	0.000404417	0.000326025	PTGDS/AKR1C3/FABP3/AKR1C2/PLA2G1B/AFP/AKR1C4/CYP4F11	8
MF	GO:0032052	bile acid binding	4/237	10/18352	5.35784e-06	0.000404417	0.000326025	AKR1C3/AKR1C2/PLA2G1B/AKR1C4	4
MF	GO:0071723	lipopeptide binding	4/237	10/18352	5.35784e-06	0.000404417	0.000326025	CD1A/LBP/CD1E/CD1C	4
MF	GO:0008106	alcohol dehydrogenase (NADP+) activity	5/237	21/18352	5.91829e-06	0.000404417	0.000326025	AKR1C3/AKR1B15/AKR1C2/AKR1B10/AKR1C4	5
MF	GO:0043177	organic acid binding	13/237	224/18352	7.26733e-06	0.000425658	0.000343149	GCLC/CPS1/TM4SF5/PTGDS/AKR1C3/FCN1/FABP3/AKR1C2/PLA2G1B/CD22/AFP/AKR1C4/CYP4F11	13
MF	GO:0005201	extracellular matrix structural constituent	11/237	169/18352	1.27282e-05	0.000652318	0.000525874	FGG/MUC5AC/FGA/COL12A1/TNXB/OGN/PRG4/FGB/COL11A1/LAMA3/LAMC2	11
MF	GO:0004033	aldo-keto reductase (NADP) activity	5/237	27/18352	2.20404e-05	0.00100406	0.000809437	AKR1C3/AKR1B15/AKR1C2/AKR1B10/AKR1C4	5
MF	GO:0033764	steroid dehydrogenase activity, acting on the CH-OH group of donors, NAD or NADP as acceptor	5/237	30/18352	3.76964e-05	0.00148398	0.00119633	AKR1C3/AKR1B15/AKR1C2/HSD17B6/AKR1C4	5
MF	GO:0004867	serine-type endopeptidase inhibitor activity	8/237	98/18352	3.9814e-05	0.00148398	0.00119633	SERPINA4/SPINK4/PI3/SERPINB4/SPOCK1/SERPINB3/SERPINB5/SERPIND1	8
MF	GO:0048018	receptor ligand activity	18/237	487/18352	6.62571e-05	0.00206246	0.00166268	GAL/NTS/INHA/IL36RN/CGA/SCGB3A1/CXCL5/INSL4/TFF1/VEGFD/FNDC5/OGN/CCL19/RETN/UCN3/DKK1/IL37/TNFSF11	18
MF	GO:0016229	steroid dehydrogenase activity	5/237	34/18352	7.05732e-05	0.00206246	0.00166268	AKR1C3/AKR1B15/AKR1C2/HSD17B6/AKR1C4	5
MF	GO:0008201	heparin binding	10/237	169/18352	7.10306e-05	0.00206246	0.00166268	CLEC3B/ADAMTS8/RTN4RL1/TNXB/RSPO3/CTSG/SERPIND1/COL11A1/REG4/LAMC2	10
MF	GO:0030546	signaling receptor activator activity	18/237	492/18352	7.54559e-05	0.00206246	0.00166268	GAL/NTS/INHA/IL36RN/CGA/SCGB3A1/CXCL5/INSL4/TFF1/VEGFD/FNDC5/OGN/CCL19/RETN/UCN3/DKK1/IL37/TNFSF11	18
MF	GO:0016616	oxidoreductase activity, acting on the CH-OH group of donors, NAD or NADP as acceptor	8/237	120/18352	0.000166752	0.00427302	0.00344475	AKR1C3/AKR1B15/AKR1C2/HSD17B6/ADH1B/AKR1B10/AKR1C4/UGDH	8
MF	GO:0005179	hormone activity	8/237	122/18352	0.000186922	0.00450811	0.00363427	GAL/NTS/INHA/CGA/INSL4/FNDC5/RETN/UCN3	8
MF	GO:0016709	oxidoreductase activity, acting on paired donors, with incorporation or reduction of molecular oxygen, NAD(P)H as one donor, and incorporation of one atom of oxygen	5/237	45/18352	0.000276083	0.00622986	0.00502228	AKR1C3/AKR1C2/AKR1C4/CYP4F3/CYP4F11	5
MF	GO:0016614	oxidoreductase activity, acting on CH-OH group of donors	8/237	130/18352	0.000288701	0.00622986	0.00502228	AKR1C3/AKR1B15/AKR1C2/HSD17B6/ADH1B/AKR1B10/AKR1C4/UGDH	8
MF	GO:0004497	monooxygenase activity	7/237	101/18352	0.000336708	0.00690251	0.00556454	CYP24A1/AKR1C3/AKR1C2/CYP2A6/AKR1C4/CYP4F3/CYP4F11	7
MF	GO:0052650	NADP-retinol dehydrogenase activity	3/237	12/18352	0.000429238	0.00838037	0.00675593	AKR1C3/AKR1B15/AKR1B10	3
MF	GO:1901681	sulfur compound binding	11/237	262/18352	0.000626313	0.0116722	0.00940967	CLEC3B/ADAMTS8/RTN4RL1/TNXB/RSPO3/CTSG/SERPIND1/COL11A1/REG4/LAMC2/FST	11
MF	GO:0048019	receptor antagonist activity	4/237	32/18352	0.000733943	0.0130833	0.0105473	IL36RN/DKK1/AGTR2/FST	4
MF	GO:0005539	glycosaminoglycan binding	10/237	232/18352	0.000899715	0.0153701	0.0123908	CLEC3B/ADAMTS8/RTN4RL1/TNXB/RSPO3/CTSG/SERPIND1/COL11A1/REG4/LAMC2	10
MF	GO:0005504	fatty acid binding	4/237	39/18352	0.00156432	0.0254798	0.0205409	PTGDS/FABP3/AFP/CYP4F11	4
MF	GO:0004252	serine-type endopeptidase activity	8/237	169/18352	0.00161579	0.0254798	0.0205409	KLK6/TMPRSS11E/CTSH/PCSK1/KLK8/TPSD1/PRSS3/CTSG	8
MF	GO:0140375	immune receptor activity	7/237	135/18352	0.00187417	0.0276407	0.0222829	HLA-DQB1/PIGR/CTSH/IL1R2/CCR7/CR2/IL20RB	7
MF	GO:0030547	receptor inhibitor activity	4/237	41/18352	0.00188766	0.0276407	0.0222829	IL36RN/DKK1/AGTR2/FST	4
MF	GO:0004745	retinol dehydrogenase activity	3/237	20/18352	0.00206085	0.0281649	0.0227055	AKR1C3/HSD17B6/ADH1B	3
MF	GO:0008391	arachidonic acid monooxygenase activity	3/237	20/18352	0.00206085	0.0281649	0.0227055	CYP2A6/CYP4F3/CYP4F11	3
MF	GO:0030246	carbohydrate binding	10/237	267/18352	0.00255001	0.033726	0.0271886	SFTPA2/SFTPA1/CLEC3B/FCN1/ITLN1/CRYBG2/CD207/PRG4/CD22/REG4	10
MF	GO:0004866	endopeptidase inhibitor activity	8/237	183/18352	0.00265503	0.0340176	0.0274237	SERPINA4/SPINK4/PI3/SERPINB4/SPOCK1/SERPINB3/SERPINB5/SERPIND1	8
MF	GO:0061134	peptidase regulator activity	9/237	229/18352	0.00300747	0.0365583	0.0294719	SERPINA4/CTSH/SPINK4/PI3/SERPINB4/SPOCK1/SERPINB3/SERPINB5/SERPIND1	9
MF	GO:0008236	serine-type peptidase activity	8/237	187/18352	0.00303167	0.0365583	0.0294719	KLK6/TMPRSS11E/CTSH/PCSK1/KLK8/TPSD1/PRSS3/CTSG	8
MF	GO:0030414	peptidase inhibitor activity	8/237	189/18352	0.00323495	0.0378952	0.0305496	SERPINA4/SPINK4/PI3/SERPINB4/SPOCK1/SERPINB3/SERPINB5/SERPIND1	8
MF	GO:0017171	serine hydrolase activity	8/237	191/18352	0.00344868	0.038406	0.0309614	KLK6/TMPRSS11E/CTSH/PCSK1/KLK8/TPSD1/PRSS3/CTSG	8
MF	GO:0019865	immunoglobulin binding	3/237	24/18352	0.00352246	0.038406	0.0309614	FCER1A/MS4A1/CD22	3
MF	GO:0061135	endopeptidase regulator activity	8/237	192/18352	0.00355958	0.038406	0.0309614	SERPINA4/SPINK4/PI3/SERPINB4/SPOCK1/SERPINB3/SERPINB5/SERPIND1	8
MF	GO:0001664	G protein-coupled receptor binding	10/237	293/18352	0.00491488	0.0516693	0.0416538	NPW/GAL/NTS/TFF2/DEFB1/CXCL5/FCN1/CCL19/RSPO3/UCN3	10
MF	GO:0016705	oxidoreductase activity, acting on paired donors, with incorporation or reduction of molecular oxygen	7/237	162/18352	0.00515477	0.0528364	0.0425947	CYP24A1/AKR1C3/AKR1C2/CYP2A6/AKR1C4/CYP4F3/CYP4F11	7
