# Supplementary material for: Identification of a novel gene signature of lung adenocarcinoma based on epidermal growth factor receptor-tyrosine kinase inhibitor resistance
Source: Front Oncol. 2022 Dec 1;12:1008283. doi: 10.3389/fonc.2022.1008283 (PMC9751970; doi:10.3389/fonc.2022.1008283)
Supplement: Supplementary file 1 [file DataSheet_1.zip › Supplementary_Material/Supplementary Table 9.xlsx]

## Sheet: Sheet1
The immune cell expression analysis through ssGSEA methods in TCGA-LUAD patients
id	TCGA-44-3398-11B-01R-1758-07	TCGA-55-6968-11A-01R-1949-07	TCGA-55-6984-11A-01R-1949-07	TCGA-91-6835-11A-01R-1858-07	TCGA-55-6972-11A-01R-1949-07	TCGA-91-6828-11A-01R-1858-07	TCGA-50-5933-11A-01R-1755-07	TCGA-49-6742-11A-01R-1858-07	TCGA-49-6761-11A-01R-1949-07	TCGA-44-2657-11A-01R-1758-07	TCGA-44-6146-11A-01R-1858-07	TCGA-44-3396-11A-01R-1758-07	TCGA-49-6744-11A-01R-1858-07	TCGA-55-6983-11A-01R-1949-07	TCGA-38-4625-11A-01R-1758-07	TCGA-44-6147-11A-01R-1858-07	TCGA-44-2665-11A-01R-1758-07	TCGA-55-6980-11A-01R-1949-07	TCGA-55-6982-11A-01R-1949-07	TCGA-73-4676-11A-01R-1755-07	TCGA-44-6778-11A-01R-1858-07	TCGA-91-6847-11A-01R-1949-07	TCGA-38-4627-11A-01R-1758-07	TCGA-55-6971-11A-01R-1949-07	TCGA-55-6975-11A-01R-1949-07	TCGA-50-5932-11A-01R-1755-07	TCGA-38-4626-11A-01R-1758-07	TCGA-44-2668-11A-01R-1758-07	TCGA-44-5645-11A-01R-1628-07	TCGA-91-6831-11A-02R-1858-07	TCGA-55-6979-11A-01R-1949-07	TCGA-91-6849-11A-01R-1949-07	TCGA-50-5936-11A-01R-1628-07	TCGA-49-6745-11A-01R-1858-07	TCGA-49-4512-11A-01R-1858-07	TCGA-44-6148-11A-01R-1858-07	TCGA-50-5930-11A-01R-1755-07	TCGA-55-6969-11A-01R-1949-07	TCGA-91-6836-11A-01R-1858-07	TCGA-50-5931-11A-01R-1858-07	TCGA-44-6776-11A-01R-1858-07	TCGA-50-6595-11A-01R-1858-07	TCGA-44-2655-11A-01R-1758-07	TCGA-91-6829-11A-01R-1858-07	TCGA-55-6978-11A-01R-1949-07	TCGA-55-6986-11A-01R-1949-07	TCGA-55-6985-11A-01R-1949-07	TCGA-49-4490-11A-01R-1858-07	TCGA-49-6743-11A-01R-1858-07
aDCs	0.690351	0.69883	0.788644	0.75654	0.699585	0.703303	0.711911	0.692943	0.697863	0.773522	0.699529	0.79753	0.653543	0.709316	0.770262	0.831395	0.804449	0.690397	0.686547	0.808648	0.797581	0.697162	0.698172	0.768033	0.785725	0.697386	0.804088	0.69718	0.690626	0.825196	0.793058	0.700187	0.712911	0.759367	0.829051	0.682684	0.690531	0.700085	0.775703	0.711789	0.692529	0.747352	0.777236	0.788138	0.764538	0.726631	0.761883	0.695776	0.805546
APC_co_inhibition	0.848094	0.863963	0.814951	0.759097	0.84677	0.838284	0.873455	0.801826	0.858532	0.849474	0.827014	0.858815	0.880202	0.880939	0.876208	0.916031	0.826307	0.854397	0.846555	0.869299	0.870759	0.782142	0.859129	0.819363	0.822174	0.846342	0.863704	0.86362	0.845882	0.887305	0.893148	0.844088	0.873041	0.873233	0.821679	0.809122	0.844735	0.798575	0.855231	0.847952	0.851671	0.860587	0.860067	0.847002	0.834919	0.811895	0.868574	0.858955	0.841087
APC_co_stimulation	0.656385	0.666845	0.641899	0.626413	0.640994	0.595742	0.653584	0.631746	0.638615	0.70575	0.674644	0.669166	0.611061	0.635177	0.623477	0.682256	0.630822	0.620488	0.658722	0.666925	0.690069	0.566033	0.686648	0.630601	0.633799	0.623042	0.636802	0.67911	0.638846	0.677961	0.674589	0.615	0.689928	0.632262	0.662911	0.58787	0.637646	0.655709	0.633828	0.6851	0.620411	0.63773	0.64517	0.615207	0.61932	0.579733	0.661884	0.644143	0.646461
B_cells	0.629661	0.761035	0.572179	0.62388	0.625353	0.541814	0.604136	0.619057	0.577	0.845497	0.631649	0.684804	0.601617	0.599465	0.615083	0.60613	0.614764	0.628952	0.630984	0.649991	0.619294	0.541749	0.615709	0.58678	0.66134	0.597422	0.60481	0.628757	0.641666	0.657889	0.696105	0.605942	0.642618	0.588636	0.653695	0.598797	0.642297	0.727921	0.633765	0.57934	0.595078	0.613387	0.600433	0.591372	0.607944	0.59388	0.659355	0.640396	0.603049
CCR	0.641802	0.636271	0.618455	0.623252	0.628477	0.613388	0.644631	0.610092	0.609385	0.676279	0.630759	0.659605	0.608344	0.631492	0.627629	0.64691	0.631561	0.624168	0.632732	0.651628	0.666763	0.585064	0.651717	0.622766	0.629669	0.61733	0.65386	0.651584	0.625786	0.648882	0.658817	0.620864	0.636451	0.630375	0.640264	0.60761	0.606963	0.626097	0.632901	0.632349	0.606136	0.630515	0.623063	0.608794	0.625814	0.614137	0.647907	0.636224	0.619313
CD8+_T_cells	0.79121	0.809261	0.759227	0.779684	0.838489	0.718419	0.818754	0.666594	0.805517	0.894968	0.899006	0.870258	0.812175	0.851833	0.748397	0.748236	0.720318	0.777385	0.866006	0.919035	0.858438	0.682987	0.803217	0.839372	0.839639	0.783936	0.788696	0.868306	0.747033	0.833462	0.796639	0.654239	0.813406	0.772223	0.707937	0.681997	0.804073	0.774523	0.916896	0.76019	0.754253	0.828087	0.768506	0.701946	0.684805	0.721254	0.816588	0.859802	0.82806
Check-point	0.695954	0.694041	0.656318	0.632473	0.670573	0.634396	0.661723	0.626769	0.656666	0.739819	0.675495	0.69888	0.644833	0.665854	0.657616	0.662504	0.655912	0.663851	0.691096	0.688873	0.702931	0.59895	0.704045	0.642259	0.648719	0.641071	0.670391	0.677509	0.666328	0.670881	0.698971	0.641714	0.685575	0.67728	0.677369	0.638417	0.64431	0.657255	0.674203	0.664884	0.647703	0.676285	0.664195	0.628922	0.664028	0.63173	0.683752	0.673093	0.648178
Cytolytic_activity	0.964351	0.897666	0.855878	0.829143	0.961409	0.878198	0.847785	0.7149	0.954471	0.926354	0.933796	0.92377	0.867102	0.906972	0.840914	0.900609	0.823535	0.910955	0.954366	0.940901	0.920577	0.805253	0.928036	0.875704	0.895244	0.936902	0.896698	0.807171	0.944999	0.896188	0.87433	0.879947	0.934828	0.939367	0.920793	0.901799	0.847552	0.870836	0.918158	0.895022	0.888593	0.961947	0.846012	0.830253	0.955831	0.844013	0.89153	0.963514	0.843353
DCs	0.7504	0.77868	0.767938	0.776216	0.702788	0.686354	0.778888	0.76297	0.755923	0.909488	0.72325	0.800315	0.723513	0.74357	0.766274	0.772746	0.728697	0.728094	0.728055	0.817931	0.67433	0.599287	0.773129	0.737077	0.734844	0.723032	0.830518	0.833044	0.754955	0.724566	0.806013	0.661884	0.70042	0.799539	0.815966	0.698546	0.737678	0.70689	0.738145	0.794335	0.737547	0.709515	0.670738	0.841555	0.734454	0.652899	0.807985	0.801739	0.728991
HLA	0.937933	0.929473	0.940645	0.926742	0.932044	0.927802	0.934762	0.932494	0.931926	0.954063	0.934983	0.947592	0.919655	0.941365	0.933088	0.927259	0.932842	0.937579	0.934835	0.945882	0.910535	0.887864	0.956492	0.936239	0.939518	0.887481	0.934845	0.93754	0.93724	0.920945	0.960734	0.938349	0.927681	0.956455	0.949817	0.926276	0.915668	0.910148	0.925559	0.941869	0.921247	0.940298	0.903909	0.929457	0.936622	0.927292	0.931295	0.935401	0.914546
iDCs	0.609396	0.66722	0.654635	0.621423	0.516272	0.452367	0.537865	0.664572	0.770134	0.81643	0.616852	0.637096	0.659584	0.777049	0.581851	0.636388	0.623425	0.63051	0.590764	0.83219	0.623757	0.549432	0.63743	0.662807	0.526377	0.56501	0.673957	0.703531	0.561914	0.651576	0.720177	0.558562	0.70321	0.700893	0.82427	0.563431	0.680562	0.557076	0.581458	0.57814	0.643553	0.486527	0.657415	0.877614	0.587165	0.558633	0.754915	0.682826	0.600664
Inflammation-promoting	0.784157	0.777958	0.719432	0.743432	0.785592	0.718884	0.706819	0.628181	0.75581	0.82908	0.766125	0.790888	0.649997	0.767076	0.68429	0.717243	0.698446	0.775729	0.797534	0.764975	0.786243	0.649552	0.775185	0.721217	0.741075	0.705462	0.755027	0.704023	0.744521	0.77902	0.808979	0.739072	0.737328	0.770592	0.781286	0.708662	0.657636	0.740184	0.755676	0.67855	0.724262	0.777229	0.704564	0.694159	0.788589	0.724994	0.773012	0.795372	0.656447
Macrophages	0.771872	0.831456	0.765471	0.736504	0.790032	0.780885	0.808801	0.748768	0.830223	0.828479	0.775409	0.826234	0.806559	0.808179	0.843209	0.80831	0.801049	0.75508	0.795641	0.867753	0.811732	0.76582	0.826931	0.815133	0.766019	0.775115	0.879812	0.863131	0.811701	0.80029	0.859053	0.760311	0.807495	0.747162	0.790319	0.779521	0.802311	0.845046	0.84411	0.851297	0.767484	0.80652	0.763569	0.874164	0.78421	0.797948	0.860633	0.799387	0.781333
Mast_cells	0.796513	0.713226	0.777882	0.801257	0.674886	0.675848	0.790374	0.637534	0.750602	0.826896	0.793554	0.804846	0.875284	0.683638	0.818664	0.761274	0.756288	0.742922	0.757778	0.720862	0.766516	0.669987	0.83864	0.823566	0.872529	0.839631	0.724759	0.754804	0.756709	0.733617	0.810865	0.731678	0.569349	0.786986	0.818303	0.798982	0.757885	0.731341	0.711519	0.652669	0.718967	0.764469	0.815863	0.790403	0.743789	0.645579	0.755099	0.795576	0.737368
MHC_class_I	0.98885	0.982581	0.985177	0.983298	0.988753	0.98563	0.987443	0.976242	0.987552	0.989637	0.989063	0.990531	0.981038	0.985476	0.976692	0.989183	0.981548	0.989691	0.993332	0.988142	0.993226	0.966485	0.989258	0.981276	0.978205	0.978947	0.979928	0.988205	0.986552	0.98893	0.993164	0.982063	0.984983	0.990505	0.987746	0.982444	0.979464	0.978645	0.982216	0.983362	0.983483	0.98963	0.986915	0.980597	0.989585	0.984084	0.981539	0.986422	0.977971
Neutrophils	0.823247	0.799517	0.786156	0.764963	0.792671	0.83839	0.8543	0.780462	0.773501	0.823476	0.824946	0.838732	0.770891	0.79463	0.827258	0.843078	0.810897	0.783767	0.818201	0.798821	0.876477	0.804675	0.786093	0.78885	0.82984	0.8044	0.828028	0.844737	0.796301	0.832099	0.812745	0.782167	0.808169	0.764432	0.758725	0.833046	0.775608	0.821879	0.823286	0.749559	0.766901	0.784659	0.786872	0.820602	0.839237	0.798537	0.812557	0.746683	0.753905
NK_cells	0.665111	0.540469	0.582338	0.412347	0.623383	0.562184	0.574714	0.549752	0.710381	0.555348	0.54324	0.517645	0.637662	0.542335	0.608598	0.61709	0.53394	0.594524	0.531692	0.739006	0.638988	0.538569	0.74402	0.552464	0.586821	0.53001	0.627833	0.606466	0.618472	0.574319	0.553675	0.582796	0.653888	0.646514	0.70362	0.543202	0.643712	0.600955	0.653898	0.594817	0.629531	0.688727	0.513582	0.501764	0.694032	0.549639	0.558912	0.720463	0.570646
Parainflammation	0.864963	0.855164	0.838107	0.840272	0.836886	0.832225	0.841325	0.841019	0.836649	0.857861	0.841108	0.857267	0.825103	0.84841	0.838741	0.832647	0.837268	0.836036	0.846569	0.844701	0.855618	0.808645	0.85501	0.852184	0.838302	0.831676	0.841414	0.852295	0.831499	0.853988	0.864755	0.809522	0.833019	0.842169	0.853407	0.826938	0.832466	0.835256	0.845184	0.837814	0.823435	0.837064	0.827759	0.841316	0.829768	0.812206	0.845464	0.843433	0.843392
pDCs	0.73373	0.714806	0.69369	0.642964	0.727546	0.667287	0.711635	0.629625	0.727649	0.780017	0.72125	0.729857	0.654449	0.711794	0.705253	0.73747	0.742307	0.688105	0.711473	0.762308	0.74955	0.655831	0.792588	0.69007	0.710262	0.712587	0.732963	0.760558	0.754315	0.734611	0.734082	0.647977	0.737406	0.693314	0.730577	0.713846	0.683657	0.693339	0.723454	0.684612	0.649922	0.705878	0.674495	0.691951	0.721887	0.653764	0.717647	0.72143	0.672177
T_cell_co-inhibition	0.708149	0.69433	0.687174	0.618361	0.695642	0.632123	0.669915	0.626473	0.651492	0.757679	0.717843	0.707565	0.675203	0.712399	0.639762	0.679375	0.665999	0.692365	0.698409	0.716318	0.722876	0.574227	0.708155	0.677861	0.681437	0.653569	0.686662	0.696403	0.674809	0.691275	0.73104	0.649499	0.696689	0.697715	0.691951	0.633409	0.680878	0.66607	0.724303	0.65298	0.682151	0.693846	0.643735	0.62731	0.676938	0.628496	0.701533	0.702574	0.678719
T_cell_co-stimulation	0.671359	0.713335	0.60334	0.606108	0.668973	0.581733	0.646958	0.559094	0.628431	0.761113	0.67409	0.684708	0.593733	0.661496	0.607918	0.634072	0.639502	0.677122	0.69753	0.662716	0.714286	0.567097	0.676739	0.637662	0.637088	0.599768	0.621292	0.666102	0.659283	0.680551	0.707957	0.597403	0.642897	0.626455	0.677359	0.624696	0.620435	0.656147	0.648266	0.622345	0.584419	0.665636	0.626938	0.584173	0.647088	0.593886	0.664482	0.639483	0.639944
T_helper_cells	0.979578	0.977947	0.972438	0.975914	0.971556	0.967464	0.975487	0.982947	0.961982	0.984151	0.980969	0.982814	0.972946	0.982734	0.970432	0.96348	0.984017	0.978428	0.982546	0.968534	0.977412	0.965031	0.980247	0.969791	0.970967	0.978883	0.974176	0.98153	0.975032	0.968908	0.98391	0.966635	0.972331	0.964683	0.968587	0.982653	0.976048	0.972251	0.982279	0.972732	0.955056	0.979418	0.981851	0.985488	0.977546	0.97685	0.976877	0.961581	0.974791
Tfh	0.455151	0.742197	0.42169	0.557026	0.40816	0.326692	0.447725	0.439102	0.420651	0.856707	0.450758	0.662355	0.417688	0.579946	0.463458	0.437651	0.550851	0.480035	0.508802	0.570713	0.506998	0.414408	0.356899	0.289701	0.634202	0.333948	0.517087	0.575765	0.391147	0.614824	0.674542	0.485848	0.428091	0.469418	0.356748	0.379665	0.241302	0.664085	0.507656	0.387056	0.236667	0.461685	0.445916	0.426964	0.370868	0.463193	0.556517	0.559497	0.413374
Th1_cells	0.633199	0.626756	0.595441	0.593952	0.635606	0.533982	0.572027	0.492164	0.557646	0.698939	0.635136	0.621418	0.470305	0.625181	0.517294	0.579943	0.558318	0.641627	0.657928	0.580787	0.637242	0.539388	0.605373	0.58564	0.595864	0.593822	0.573035	0.575804	0.59653	0.630729	0.636861	0.556523	0.603782	0.611843	0.639208	0.545971	0.579967	0.529072	0.598065	0.506084	0.543791	0.630197	0.565654	0.514164	0.610344	0.542574	0.600124	0.620857	0.578973
Th2_cells	0.5147	0.439223	0.506012	0.386497	0.508901	0.445721	0.420773	0.407161	0.461319	0.595648	0.581002	0.587239	0.428936	0.533736	0.541071	0.52742	0.520706	0.583585	0.537346	0.541896	0.491953	0.390345	0.607901	0.542963	0.530237	0.505032	0.537402	0.483751	0.600645	0.371552	0.536185	0.476321	0.510078	0.553068	0.59561	0.577022	0.490428	0.481546	0.452487	0.430802	0.427842	0.569589	0.401439	0.461861	0.55516	0.461855	0.556921	0.515153	0.46795
TIL	0.787039	0.818565	0.740493	0.730901	0.783191	0.725223	0.751513	0.71252	0.755565	0.860052	0.787272	0.803764	0.745756	0.76802	0.759278	0.755949	0.756671	0.780397	0.800817	0.783433	0.800486	0.703154	0.783345	0.75889	0.778645	0.760176	0.769829	0.780333	0.772417	0.774854	0.808952	0.733841	0.771449	0.749652	0.778853	0.757485	0.755044	0.789231	0.792361	0.741692	0.728479	0.783944	0.738431	0.754939	0.773817	0.738277	0.782438	0.773117	0.750573
Treg	0.789187	0.790741	0.78151	0.769317	0.788974	0.772017	0.793402	0.76802	0.779834	0.811315	0.798008	0.807492	0.785477	0.792547	0.773461	0.800533	0.798662	0.789474	0.798909	0.782135	0.800447	0.750791	0.792531	0.786934	0.786149	0.772291	0.782719	0.800294	0.790796	0.800389	0.807865	0.776099	0.790564	0.772548	0.787356	0.776172	0.776724	0.780731	0.788794	0.787399	0.783693	0.793697	0.790678	0.772217	0.781348	0.767428	0.796293	0.789035	0.790612
Type_I_IFN_Reponse	0.80651	0.804215	0.831329	0.775929	0.814071	0.78254	0.778277	0.765412	0.819766	0.804898	0.809535	0.777912	0.793341	0.794513	0.824368	0.780462	0.757806	0.803666	0.81641	0.80233	0.819709	0.797395	0.799519	0.798279	0.799454	0.817639	0.802994	0.76505	0.813599	0.807027	0.803575	0.788002	0.783829	0.811644	0.816453	0.79243	0.796532	0.766246	0.801879	0.805298	0.800712	0.820724	0.805089	0.799728	0.807466	0.793177	0.790004	0.808215	0.770562
Type_II_IFN_Reponse	0.849127	0.831005	0.805133	0.810365	0.861111	0.840277	0.846658	0.816666	0.874406	0.847384	0.84531	0.90922	0.865487	0.788803	0.842374	0.81669	0.870247	0.806962	0.853411	0.882651	0.903923	0.82246	0.861617	0.842647	0.85146	0.870212	0.819707	0.822329	0.883285	0.889497	0.828177	0.843638	0.874842	0.856503	0.816448	0.831338	0.835872	0.851831	0.850483	0.866602	0.837216	0.899068	0.892121	0.773749	0.846328	0.833622	0.842969	0.860351	0.873683
[truncated: 545 more columns]
